# Supplementary material for: Suicidal ideation and suicide attempts among university students in South Korea during the COVID-19 pandemic: the application of interpersonal-psychological theory and early maladaptive schema
Source: PeerJ. 2022 Jul 27;10:e13830. doi: 10.7717/peerj.13830 (PMC9338749; doi:10.7717/peerj.13830)
Supplement: Supplemental Information 2 [file peerj-10-13830-s002.xlsx]

## Sheet: 2021 대학생 대상 연구설문(original)
1. 성별	2. 나이	3. 거주지	4. 학년	5. 경제 상태	6. 가족 구성	7. COVID-19 확진 경험	8. COVID-19 검사를 받은 경험	9. 자가격리 경험	1. 자살에 대한 생각을 해 본 적이 있다.	2. 최근에 죽고 싶다는 생각을 해 본 적이 있다.	3. 누군가에게 자살하고 싶다는 말을 해본 적이 있다.	4. 내 삶이 자살로 끝날 것이라는 생각을 해본 적이 있다.	5. 자살하려고 시도를 해 본 적이 있다.	1. 요즘 내 주변 사람들에게는 내가 없는 것이 더 행복할 것이다.	2. 요즘 내 주변 사람들에게는 내가 사라지는 편이 나을 것이다.	3. 요즘 난 주변의 사람들이 나를 벗어나고 싶을 것이라고 생각한다.	4. 요즘 난 나의 죽음이 주변 사람들을 안도하게 할 것이라고 생각한다.	5. 요즘 난 내가 내 주변 사람들의 상황을 악화시키는 것 같다고 생각한다.	6. 요즘 난 나가 사회에 짐이 된다고 생각한다.	7. 요즘 나는 다른 사람들과 단절된 느낌이 든다.	8. 요즘 나는 모임에서 종종 외톨이 같다고 느낀다.	9. 요즘 나는 다른 사람들과 가깝게 지낸다.	10. 요즘 난 적어도 하루에 한 번 만족스러운 상호교류를 한다.	11. 요즘 내게는 관심을 가져주고 지지해 주는 많은 친구들이 있어서 다행이다.	12. 요즘 나는 힘들 때 의지할 수 있는 사람이 있다고 느낀다.	13. 요즘 다른 사람들은 나에 대해 관심을 갖는다.	1. 다른 사람들이 무서워하는 것을 나는 무서워하지 않는다.	2. 나는 내 피를 보는 것이 괴롭지 않다.	3. 나는 부상의 위험 때문에 특정한 상황 (예, 운동)을 피한다.	4. 나는 대부분의 사람들보다 고통을 더 잘 참을 수 있다.	5. 사람들은 내가 겁이 없다고 이야기 한다.	6. 피를 보는 것은 상당히 괴롭다.	7. 내가 죽을 것이라는 사실은 나에게 영향을 주지 않는다.	8. 나는 죽을 때 느껴질 고통이 겁난다.	9. 과학 시간에 동물을 해부하는 것이 괴롭지 않았다.	10. 나는 죽는 것이 매우 두렵다.	11. 사람들이 죽음에 대해서 이야기 할 때 나는 겁나지 않는다.	12. 나는 시체를 보는 것이 무섭다.	13. 내 죽음을 상상하는 것은 나를 불안하게 한다.	14. 나는 모두가 아는 바와 같이 삶의 끝이 죽음이라는 사실에 개의치 않는다.	15. 나는 격렬한 몸싸움을 하는 스포츠 게임을 보는 것이 좋다.	16. 운동경기에서 가장 좋아하는 부분은 선수들끼리 싸우는 것이다.	17. 길을 가다가 누군가가 싸우는 것을 보면 구경하기 위해 멈춰선다.	18. 나는 영화에서 폭력적인 부분이 나오면 눈을 감아버린다.	19. 나는 죽는 것이 전혀 두렵지 않다.	20. 내가 원하면 난 스스로 죽일 수 있다. (만약 당신이 스스로를 죽이고 싶은 상태가 아니라고 하더라도 이 질문에 답해주세요.)	1. 나를 보살펴주거나, 고민을 나누거나, 내게 일어나는 일들에 대해 진심으로 걱정해주는 사람이 없었다.	2. 나를 따뜻하게 대하고, 감싸주고, 애정을 보여주는 사람이 없었다.	3. 내가 누군가에게 특별한 존재라고 느꼈던 적이 없다.
여성	22	서울	3학년	중	최소 1명 이상과 함께 거주함	무	무	무	그렇지 않다	보통이다	보통이다	전혀 그렇지 않다	전혀 그렇지 않다	전혀 그렇지 않다	전혀 그렇지 않다	전혀 그렇지 않다	전혀 그렇지 않다	전혀 그렇지 않다	전혀 그렇지 않다	그렇지 않다	전혀 그렇지 않다	보통이다	대체로 그렇다	보통이다	보통이다	보통이다	보통이다	그렇지 않다	보통이다	대체로 그렇다	대체로 그렇다	매우 그렇다	그렇지 않다	보통이다	그렇지 않다	보통이다	대체로 그렇다	대체로 그렇다	그렇지 않다	대체로 그렇다	전혀 그렇지 않다	전혀 그렇지 않다	전혀 그렇지 않다	대체로 그렇다	보통이다	보통이다	전혀 그렇지 않다	전혀 그렇지 않다	전혀 그렇지 않다
여성	22	서울	2학년	중	혼자 생활함	무	무	무	전혀 그렇지 않다	전혀 그렇지 않다	전혀 그렇지 않다	전혀 그렇지 않다	전혀 그렇지 않다	전혀 그렇지 않다	전혀 그렇지 않다	전혀 그렇지 않다	전혀 그렇지 않다	그렇지 않다	그렇지 않다	보통이다	보통이다	그렇지 않다	그렇지 않다	보통이다	보통이다	보통이다	보통이다	대체로 그렇다	대체로 그렇다	대체로 그렇다	보통이다	보통이다	그렇지 않다	대체로 그렇다	그렇지 않다	대체로 그렇다	그렇지 않다	보통이다	대체로 그렇다	보통이다	그렇지 않다	그렇지 않다	보통이다	대체로 그렇다	그렇지 않다	전혀 그렇지 않다	그렇지 않다	그렇지 않다	그렇지 않다
여성	21	서울	3학년	중	혼자 생활함	무	무	무	보통이다	보통이다	보통이다	그렇지 않다	그렇지 않다	그렇지 않다	그렇지 않다	그렇지 않다	그렇지 않다	그렇지 않다	그렇지 않다	전혀 그렇지 않다	전혀 그렇지 않다	보통이다	대체로 그렇다	대체로 그렇다	대체로 그렇다	보통이다	보통이다	그렇지 않다	보통이다	보통이다	전혀 그렇지 않다	대체로 그렇다	보통이다	그렇지 않다	그렇지 않다	보통이다	보통이다	보통이다	보통이다	보통이다	그렇지 않다	그렇지 않다	그렇지 않다	대체로 그렇다	보통이다	보통이다	전혀 그렇지 않다	전혀 그렇지 않다	전혀 그렇지 않다
남성	25	경기	4학년	상	최소 1명 이상과 함께 거주함	무	유	유	전혀 그렇지 않다	전혀 그렇지 않다	그렇지 않다	전혀 그렇지 않다	전혀 그렇지 않다	전혀 그렇지 않다	전혀 그렇지 않다	전혀 그렇지 않다	전혀 그렇지 않다	전혀 그렇지 않다	전혀 그렇지 않다	대체로 그렇다	보통이다	대체로 그렇다	보통이다	대체로 그렇다	매우 그렇다	보통이다	그렇지 않다	보통이다	전혀 그렇지 않다	대체로 그렇다	전혀 그렇지 않다	보통이다	그렇지 않다	보통이다	매우 그렇다	그렇지 않다	보통이다	대체로 그렇다	보통이다	대체로 그렇다	전혀 그렇지 않다	전혀 그렇지 않다	보통이다	그렇지 않다	보통이다	전혀 그렇지 않다	전혀 그렇지 않다	전혀 그렇지 않다	전혀 그렇지 않다
여성	23	광역시	4학년	중	최소 1명 이상과 함께 거주함	무	유	무	전혀 그렇지 않다	전혀 그렇지 않다	전혀 그렇지 않다	전혀 그렇지 않다	전혀 그렇지 않다	전혀 그렇지 않다	전혀 그렇지 않다	전혀 그렇지 않다	전혀 그렇지 않다	전혀 그렇지 않다	전혀 그렇지 않다	전혀 그렇지 않다	전혀 그렇지 않다	대체로 그렇다	보통이다	대체로 그렇다	대체로 그렇다	보통이다	보통이다	보통이다	그렇지 않다	그렇지 않다	그렇지 않다	그렇지 않다	전혀 그렇지 않다	대체로 그렇다	보통이다	대체로 그렇다	그렇지 않다	대체로 그렇다	보통이다	대체로 그렇다	전혀 그렇지 않다	전혀 그렇지 않다	전혀 그렇지 않다	보통이다	그렇지 않다	보통이다	그렇지 않다	그렇지 않다	그렇지 않다
여성	23	전라	4학년	중	최소 1명 이상과 함께 거주함	무	유	무	전혀 그렇지 않다	전혀 그렇지 않다	전혀 그렇지 않다	전혀 그렇지 않다	전혀 그렇지 않다	전혀 그렇지 않다	전혀 그렇지 않다	전혀 그렇지 않다	전혀 그렇지 않다	그렇지 않다	그렇지 않다	보통이다	전혀 그렇지 않다	보통이다	보통이다	대체로 그렇다	대체로 그렇다	대체로 그렇다	그렇지 않다	대체로 그렇다	전혀 그렇지 않다	전혀 그렇지 않다	보통이다	전혀 그렇지 않다	전혀 그렇지 않다	보통이다	대체로 그렇다	전혀 그렇지 않다	그렇지 않다	그렇지 않다	전혀 그렇지 않다	대체로 그렇다	전혀 그렇지 않다	전혀 그렇지 않다	전혀 그렇지 않다	그렇지 않다	그렇지 않다	전혀 그렇지 않다	전혀 그렇지 않다	전혀 그렇지 않다	전혀 그렇지 않다
남성	26	충청	4학년	중	최소 1명 이상과 함께 거주함	무	유	무	전혀 그렇지 않다	그렇지 않다	그렇지 않다	그렇지 않다	전혀 그렇지 않다	그렇지 않다	전혀 그렇지 않다	그렇지 않다	전혀 그렇지 않다	전혀 그렇지 않다	보통이다	보통이다	그렇지 않다	그렇지 않다	보통이다	대체로 그렇다	매우 그렇다	보통이다	그렇지 않다	보통이다	대체로 그렇다	대체로 그렇다	전혀 그렇지 않다	그렇지 않다	대체로 그렇다	보통이다	보통이다	매우 그렇다	그렇지 않다	보통이다	그렇지 않다	그렇지 않다	대체로 그렇다	그렇지 않다	매우 그렇다	전혀 그렇지 않다	보통이다	대체로 그렇다	그렇지 않다	보통이다	그렇지 않다
남성	26	충청	4학년	중	최소 1명 이상과 함께 거주함	무	유	무	대체로 그렇다	대체로 그렇다	보통이다	그렇지 않다	보통이다	그렇지 않다	그렇지 않다	그렇지 않다	보통이다	보통이다	그렇지 않다	대체로 그렇다	보통이다	대체로 그렇다	대체로 그렇다	대체로 그렇다	대체로 그렇다	보통이다	그렇지 않다	대체로 그렇다	그렇지 않다	보통이다	보통이다	전혀 그렇지 않다	보통이다	대체로 그렇다	보통이다	보통이다	대체로 그렇다	그렇지 않다	보통이다	대체로 그렇다	보통이다	그렇지 않다	대체로 그렇다	전혀 그렇지 않다	보통이다	대체로 그렇다	전혀 그렇지 않다	전혀 그렇지 않다	보통이다
여성	23	경기	4학년	하	최소 1명 이상과 함께 거주함	무	유	무	그렇지 않다	전혀 그렇지 않다	전혀 그렇지 않다	전혀 그렇지 않다	전혀 그렇지 않다	전혀 그렇지 않다	전혀 그렇지 않다	전혀 그렇지 않다	전혀 그렇지 않다	전혀 그렇지 않다	전혀 그렇지 않다	보통이다	전혀 그렇지 않다	보통이다	보통이다	보통이다	대체로 그렇다	보통이다	그렇지 않다	대체로 그렇다	그렇지 않다	보통이다	대체로 그렇다	전혀 그렇지 않다	그렇지 않다	대체로 그렇다	그렇지 않다	그렇지 않다	대체로 그렇다	보통이다	그렇지 않다	보통이다	전혀 그렇지 않다	전혀 그렇지 않다	그렇지 않다	보통이다	그렇지 않다	그렇지 않다	전혀 그렇지 않다	전혀 그렇지 않다	그렇지 않다
여성	24	충청	4학년	중	최소 1명 이상과 함께 거주함	무	유	무	대체로 그렇다	대체로 그렇다	대체로 그렇다	대체로 그렇다	전혀 그렇지 않다	그렇지 않다	그렇지 않다	그렇지 않다	전혀 그렇지 않다	그렇지 않다	그렇지 않다	매우 그렇다	대체로 그렇다	그렇지 않다	그렇지 않다	보통이다	전혀 그렇지 않다	보통이다	대체로 그렇다	대체로 그렇다	그렇지 않다	대체로 그렇다	대체로 그렇다	그렇지 않다	그렇지 않다	보통이다	전혀 그렇지 않다	보통이다	보통이다	그렇지 않다	대체로 그렇다	대체로 그렇다	그렇지 않다	그렇지 않다	그렇지 않다	그렇지 않다	그렇지 않다	대체로 그렇다	그렇지 않다	그렇지 않다	그렇지 않다
여성	24	서울	4학년	중	최소 1명 이상과 함께 거주함	무	유	무	전혀 그렇지 않다	전혀 그렇지 않다	전혀 그렇지 않다	전혀 그렇지 않다	전혀 그렇지 않다	전혀 그렇지 않다	전혀 그렇지 않다	전혀 그렇지 않다	전혀 그렇지 않다	전혀 그렇지 않다	전혀 그렇지 않다	보통이다	전혀 그렇지 않다	대체로 그렇다	그렇지 않다	대체로 그렇다	보통이다	그렇지 않다	그렇지 않다	대체로 그렇다	그렇지 않다	그렇지 않다	대체로 그렇다	그렇지 않다	대체로 그렇다	매우 그렇다	대체로 그렇다	대체로 그렇다	그렇지 않다	그렇지 않다	전혀 그렇지 않다	대체로 그렇다	그렇지 않다	그렇지 않다	대체로 그렇다	그렇지 않다	그렇지 않다	그렇지 않다	그렇지 않다	그렇지 않다	그렇지 않다
여성	29	충청	4학년	중	최소 1명 이상과 함께 거주함	무	유	유	전혀 그렇지 않다	전혀 그렇지 않다	보통이다	그렇지 않다	전혀 그렇지 않다	그렇지 않다	그렇지 않다	그렇지 않다	그렇지 않다	그렇지 않다	그렇지 않다	보통이다	대체로 그렇다	그렇지 않다	보통이다	보통이다	보통이다	그렇지 않다	보통이다	대체로 그렇다	그렇지 않다	그렇지 않다	그렇지 않다	그렇지 않다	보통이다	대체로 그렇다	보통이다	보통이다	대체로 그렇다	보통이다	보통이다	보통이다	그렇지 않다	대체로 그렇다	대체로 그렇다	보통이다	대체로 그렇다	그렇지 않다	보통이다	대체로 그렇다	보통이다
여성	23	서울	4학년	하	최소 1명 이상과 함께 거주함	무	유	유	전혀 그렇지 않다	보통이다	전혀 그렇지 않다	전혀 그렇지 않다	전혀 그렇지 않다	그렇지 않다	전혀 그렇지 않다	전혀 그렇지 않다	전혀 그렇지 않다	전혀 그렇지 않다	전혀 그렇지 않다	보통이다	보통이다	보통이다	보통이다	보통이다	보통이다	보통이다	보통이다	보통이다	보통이다	보통이다	보통이다	보통이다	보통이다	보통이다	보통이다	보통이다	보통이다	보통이다	보통이다	보통이다	보통이다	보통이다	보통이다	보통이다	보통이다	보통이다	보통이다	보통이다	보통이다
여성	23	광역시	4학년	중	최소 1명 이상과 함께 거주함	무	유	무	전혀 그렇지 않다	전혀 그렇지 않다	전혀 그렇지 않다	전혀 그렇지 않다	전혀 그렇지 않다	전혀 그렇지 않다	전혀 그렇지 않다	전혀 그렇지 않다	전혀 그렇지 않다	전혀 그렇지 않다	전혀 그렇지 않다	전혀 그렇지 않다	그렇지 않다	보통이다	보통이다	보통이다	대체로 그렇다	보통이다	그렇지 않다	보통이다	그렇지 않다	대체로 그렇다	그렇지 않다	그렇지 않다	전혀 그렇지 않다	대체로 그렇다	보통이다	보통이다	그렇지 않다	보통이다	그렇지 않다	보통이다	그렇지 않다	전혀 그렇지 않다	전혀 그렇지 않다	보통이다	전혀 그렇지 않다	전혀 그렇지 않다	전혀 그렇지 않다	전혀 그렇지 않다	전혀 그렇지 않다
여성	29	서울	4학년	중	최소 1명 이상과 함께 거주함	무	유	무	그렇지 않다	그렇지 않다	그렇지 않다	전혀 그렇지 않다	전혀 그렇지 않다	그렇지 않다	전혀 그렇지 않다	그렇지 않다	전혀 그렇지 않다	그렇지 않다	그렇지 않다	보통이다	보통이다	대체로 그렇다	대체로 그렇다	매우 그렇다	매우 그렇다	보통이다	보통이다	매우 그렇다	그렇지 않다	대체로 그렇다	보통이다	그렇지 않다	그렇지 않다	대체로 그렇다	대체로 그렇다	대체로 그렇다	대체로 그렇다	전혀 그렇지 않다	그렇지 않다	매우 그렇다	전혀 그렇지 않다	전혀 그렇지 않다	그렇지 않다	그렇지 않다	그렇지 않다	대체로 그렇다	그렇지 않다	그렇지 않다	전혀 그렇지 않다
여성	23	경기	4학년	중	최소 1명 이상과 함께 거주함	무	유	무	그렇지 않다	그렇지 않다	전혀 그렇지 않다	그렇지 않다	전혀 그렇지 않다	그렇지 않다	그렇지 않다	그렇지 않다	그렇지 않다	그렇지 않다	그렇지 않다	그렇지 않다	그렇지 않다	대체로 그렇다	대체로 그렇다	대체로 그렇다	매우 그렇다	대체로 그렇다	그렇지 않다	대체로 그렇다	그렇지 않다	대체로 그렇다	대체로 그렇다	전혀 그렇지 않다	그렇지 않다	대체로 그렇다	전혀 그렇지 않다	대체로 그렇다	보통이다	보통이다	보통이다	그렇지 않다	보통이다	보통이다	보통이다	그렇지 않다	그렇지 않다	그렇지 않다	그렇지 않다	그렇지 않다	그렇지 않다
여성	24	서울	4학년	하	최소 1명 이상과 함께 거주함	무	유	무	그렇지 않다	보통이다	보통이다	전혀 그렇지 않다	전혀 그렇지 않다	그렇지 않다	그렇지 않다	그렇지 않다	그렇지 않다	그렇지 않다	그렇지 않다	그렇지 않다	그렇지 않다	대체로 그렇다	매우 그렇다	매우 그렇다	보통이다	대체로 그렇다	그렇지 않다	대체로 그렇다	전혀 그렇지 않다	대체로 그렇다	보통이다	그렇지 않다	대체로 그렇다	대체로 그렇다	그렇지 않다	보통이다	그렇지 않다	그렇지 않다	그렇지 않다	그렇지 않다	전혀 그렇지 않다	전혀 그렇지 않다	전혀 그렇지 않다	대체로 그렇다	그렇지 않다	그렇지 않다	그렇지 않다	그렇지 않다	보통이다
여성	22	경기	4학년	중	최소 1명 이상과 함께 거주함	무	유	무	보통이다	전혀 그렇지 않다	그렇지 않다	그렇지 않다	전혀 그렇지 않다	전혀 그렇지 않다	전혀 그렇지 않다	전혀 그렇지 않다	전혀 그렇지 않다	전혀 그렇지 않다	전혀 그렇지 않다	대체로 그렇다	대체로 그렇다	그렇지 않다	그렇지 않다	보통이다	보통이다	대체로 그렇다	대체로 그렇다	대체로 그렇다	그렇지 않다	보통이다	보통이다	그렇지 않다	보통이다	대체로 그렇다	그렇지 않다	그렇지 않다	대체로 그렇다	그렇지 않다	그렇지 않다	대체로 그렇다	전혀 그렇지 않다	전혀 그렇지 않다	보통이다	그렇지 않다	보통이다	보통이다	전혀 그렇지 않다	그렇지 않다	대체로 그렇다
여성	23	경기	4학년	중	최소 1명 이상과 함께 거주함	무	유	무	그렇지 않다	그렇지 않다	전혀 그렇지 않다	그렇지 않다	그렇지 않다	그렇지 않다	그렇지 않다	그렇지 않다	그렇지 않다	그렇지 않다	그렇지 않다	그렇지 않다	그렇지 않다	보통이다	보통이다	대체로 그렇다	대체로 그렇다	대체로 그렇다	보통이다	보통이다	그렇지 않다	그렇지 않다	그렇지 않다	그렇지 않다	대체로 그렇다	보통이다	그렇지 않다	보통이다	보통이다	보통이다	보통이다	보통이다	전혀 그렇지 않다	전혀 그렇지 않다	전혀 그렇지 않다	보통이다	보통이다	그렇지 않다	그렇지 않다	그렇지 않다	그렇지 않다
남성	25	경기	4학년	중	최소 1명 이상과 함께 거주함	무	유	무	그렇지 않다	그렇지 않다	그렇지 않다	그렇지 않다	그렇지 않다	그렇지 않다	그렇지 않다	그렇지 않다	그렇지 않다	그렇지 않다	그렇지 않다	그렇지 않다	그렇지 않다	그렇지 않다	그렇지 않다	대체로 그렇다	대체로 그렇다	대체로 그렇다	보통이다	보통이다	그렇지 않다	보통이다	보통이다	보통이다	그렇지 않다	보통이다	보통이다	보통이다	보통이다	대체로 그렇다	보통이다	보통이다	대체로 그렇다	대체로 그렇다	대체로 그렇다	그렇지 않다	그렇지 않다	그렇지 않다	대체로 그렇다	전혀 그렇지 않다	전혀 그렇지 않다
여성	24	경기	4학년	중	최소 1명 이상과 함께 거주함	무	유	무	전혀 그렇지 않다	전혀 그렇지 않다	전혀 그렇지 않다	전혀 그렇지 않다	전혀 그렇지 않다	보통이다	그렇지 않다	보통이다	그렇지 않다	그렇지 않다	그렇지 않다	대체로 그렇다	보통이다	그렇지 않다	그렇지 않다	그렇지 않다	그렇지 않다	보통이다	보통이다	보통이다	전혀 그렇지 않다	보통이다	그렇지 않다	그렇지 않다	전혀 그렇지 않다	보통이다	전혀 그렇지 않다	그렇지 않다	보통이다	보통이다	그렇지 않다	대체로 그렇다	전혀 그렇지 않다	전혀 그렇지 않다	그렇지 않다	보통이다	그렇지 않다	그렇지 않다	그렇지 않다	그렇지 않다	그렇지 않다
여성	28	서울	4학년	하	최소 1명 이상과 함께 거주함	무	유	무	그렇지 않다	보통이다	그렇지 않다	전혀 그렇지 않다	전혀 그렇지 않다	전혀 그렇지 않다	전혀 그렇지 않다	전혀 그렇지 않다	전혀 그렇지 않다	전혀 그렇지 않다	보통이다	전혀 그렇지 않다	그렇지 않다	대체로 그렇다	매우 그렇다	매우 그렇다	매우 그렇다	대체로 그렇다	전혀 그렇지 않다	그렇지 않다	그렇지 않다	보통이다	그렇지 않다	그렇지 않다	전혀 그렇지 않다	매우 그렇다	전혀 그렇지 않다	매우 그렇다	그렇지 않다	대체로 그렇다	대체로 그렇다	매우 그렇다	보통이다	그렇지 않다	매우 그렇다	보통이다	전혀 그렇지 않다	전혀 그렇지 않다	그렇지 않다	전혀 그렇지 않다	그렇지 않다
여성	23	경상	4학년	중	혼자 생활함	무	유	무	전혀 그렇지 않다	전혀 그렇지 않다	전혀 그렇지 않다	전혀 그렇지 않다	전혀 그렇지 않다	전혀 그렇지 않다	전혀 그렇지 않다	전혀 그렇지 않다	전혀 그렇지 않다	전혀 그렇지 않다	전혀 그렇지 않다	전혀 그렇지 않다	전혀 그렇지 않다	대체로 그렇다	대체로 그렇다	매우 그렇다	매우 그렇다	매우 그렇다	그렇지 않다	대체로 그렇다	그렇지 않다	대체로 그렇다	전혀 그렇지 않다	그렇지 않다	대체로 그렇다	그렇지 않다	그렇지 않다	그렇지 않다	대체로 그렇다	대체로 그렇다	그렇지 않다	대체로 그렇다	전혀 그렇지 않다	전혀 그렇지 않다	보통이다	대체로 그렇다	보통이다	전혀 그렇지 않다	전혀 그렇지 않다	전혀 그렇지 않다	전혀 그렇지 않다
여성	24	충청	4학년	중	최소 1명 이상과 함께 거주함	무	유	유	보통이다	보통이다	보통이다	그렇지 않다	보통이다	대체로 그렇다	대체로 그렇다	보통이다	보통이다	보통이다	보통이다	보통이다	보통이다	보통이다	그렇지 않다	대체로 그렇다	대체로 그렇다	그렇지 않다	그렇지 않다	그렇지 않다	대체로 그렇다	보통이다	보통이다	그렇지 않다	그렇지 않다	보통이다	그렇지 않다	보통이다	보통이다	보통이다	대체로 그렇다	보통이다	그렇지 않다	그렇지 않다	보통이다	대체로 그렇다	보통이다	보통이다	보통이다	보통이다	보통이다
여성	22	광역시	4학년	중	최소 1명 이상과 함께 거주함	무	유	무	전혀 그렇지 않다	전혀 그렇지 않다	그렇지 않다	전혀 그렇지 않다	전혀 그렇지 않다	전혀 그렇지 않다	전혀 그렇지 않다	전혀 그렇지 않다	전혀 그렇지 않다	전혀 그렇지 않다	전혀 그렇지 않다	전혀 그렇지 않다	전혀 그렇지 않다	보통이다	보통이다	대체로 그렇다	대체로 그렇다	대체로 그렇다	그렇지 않다	보통이다	그렇지 않다	대체로 그렇다	그렇지 않다	그렇지 않다	그렇지 않다	대체로 그렇다	보통이다	대체로 그렇다	보통이다	그렇지 않다	그렇지 않다	보통이다	그렇지 않다	그렇지 않다	그렇지 않다	전혀 그렇지 않다	그렇지 않다	그렇지 않다	그렇지 않다	그렇지 않다	그렇지 않다
여성	24	서울	4학년	상	최소 1명 이상과 함께 거주함	무	유	무	그렇지 않다	전혀 그렇지 않다	그렇지 않다	전혀 그렇지 않다	전혀 그렇지 않다	전혀 그렇지 않다	그렇지 않다	전혀 그렇지 않다	그렇지 않다	전혀 그렇지 않다	전혀 그렇지 않다	보통이다	그렇지 않다	대체로 그렇다	대체로 그렇다	대체로 그렇다	대체로 그렇다	보통이다	그렇지 않다	그렇지 않다	그렇지 않다	그렇지 않다	전혀 그렇지 않다	그렇지 않다	대체로 그렇다	대체로 그렇다	보통이다	보통이다	보통이다	그렇지 않다	그렇지 않다	대체로 그렇다	보통이다	그렇지 않다	보통이다	보통이다	보통이다	그렇지 않다	그렇지 않다	그렇지 않다	전혀 그렇지 않다
여성	22	서울	3학년	중	혼자 생활함	무	무	무	그렇지 않다	그렇지 않다	보통이다	그렇지 않다	전혀 그렇지 않다	그렇지 않다	그렇지 않다	대체로 그렇다	보통이다	보통이다	전혀 그렇지 않다	보통이다	전혀 그렇지 않다	매우 그렇다	보통이다	매우 그렇다	보통이다	대체로 그렇다	매우 그렇다	보통이다	대체로 그렇다	매우 그렇다	매우 그렇다	보통이다	그렇지 않다	보통이다	보통이다	대체로 그렇다	그렇지 않다	매우 그렇다	그렇지 않다	그렇지 않다	그렇지 않다	전혀 그렇지 않다	대체로 그렇다	매우 그렇다	전혀 그렇지 않다	그렇지 않다	그렇지 않다	전혀 그렇지 않다	그렇지 않다
여성	25	경상	4학년	중	최소 1명 이상과 함께 거주함	무	유	무	대체로 그렇다	대체로 그렇다	그렇지 않다	대체로 그렇다	전혀 그렇지 않다	전혀 그렇지 않다	전혀 그렇지 않다	전혀 그렇지 않다	전혀 그렇지 않다	전혀 그렇지 않다	그렇지 않다	보통이다	보통이다	매우 그렇다	그렇지 않다	매우 그렇다	보통이다	매우 그렇다	보통이다	매우 그렇다	전혀 그렇지 않다	대체로 그렇다	매우 그렇다	전혀 그렇지 않다	보통이다	대체로 그렇다	그렇지 않다	대체로 그렇다	보통이다	매우 그렇다	보통이다	매우 그렇다	전혀 그렇지 않다	전혀 그렇지 않다	매우 그렇다	보통이다	그렇지 않다	보통이다	그렇지 않다	그렇지 않다	그렇지 않다
남성	23	서울	3학년	중	혼자 생활함	무	무	무	전혀 그렇지 않다	전혀 그렇지 않다	그렇지 않다	전혀 그렇지 않다	전혀 그렇지 않다	보통이다	그렇지 않다	전혀 그렇지 않다	전혀 그렇지 않다	전혀 그렇지 않다	그렇지 않다	그렇지 않다	전혀 그렇지 않다	대체로 그렇다	매우 그렇다	대체로 그렇다	대체로 그렇다	매우 그렇다	대체로 그렇다	대체로 그렇다	보통이다	보통이다	대체로 그렇다	전혀 그렇지 않다	보통이다	그렇지 않다	보통이다	그렇지 않다	보통이다	그렇지 않다	보통이다	그렇지 않다	보통이다	그렇지 않다	그렇지 않다	보통이다	그렇지 않다	그렇지 않다	전혀 그렇지 않다	전혀 그렇지 않다	그렇지 않다
여성	22	서울	2학년	중	혼자 생활함	무	무	무	전혀 그렇지 않다	전혀 그렇지 않다	전혀 그렇지 않다	전혀 그렇지 않다	전혀 그렇지 않다	전혀 그렇지 않다	전혀 그렇지 않다	전혀 그렇지 않다	전혀 그렇지 않다	전혀 그렇지 않다	전혀 그렇지 않다	전혀 그렇지 않다	전혀 그렇지 않다	대체로 그렇다	보통이다	보통이다	대체로 그렇다	보통이다	대체로 그렇다	보통이다	보통이다	대체로 그렇다	대체로 그렇다	보통이다	그렇지 않다	대체로 그렇다	그렇지 않다	대체로 그렇다	그렇지 않다	보통이다	대체로 그렇다	그렇지 않다	그렇지 않다	그렇지 않다	그렇지 않다	보통이다	그렇지 않다	그렇지 않다	그렇지 않다	그렇지 않다	그렇지 않다
여성	25	서울	4학년	하	최소 1명 이상과 함께 거주함	무	무	무	그렇지 않다	전혀 그렇지 않다	그렇지 않다	그렇지 않다	전혀 그렇지 않다	전혀 그렇지 않다	그렇지 않다	그렇지 않다	전혀 그렇지 않다	그렇지 않다	전혀 그렇지 않다	전혀 그렇지 않다	전혀 그렇지 않다	보통이다	대체로 그렇다	대체로 그렇다	대체로 그렇다	보통이다	그렇지 않다	전혀 그렇지 않다	그렇지 않다	그렇지 않다	전혀 그렇지 않다	대체로 그렇다	그렇지 않다	매우 그렇다	전혀 그렇지 않다	대체로 그렇다	전혀 그렇지 않다	매우 그렇다	대체로 그렇다	그렇지 않다	전혀 그렇지 않다	전혀 그렇지 않다	전혀 그렇지 않다	대체로 그렇다	전혀 그렇지 않다	전혀 그렇지 않다	그렇지 않다	그렇지 않다	전혀 그렇지 않다
여성	23	경기	4학년	중	최소 1명 이상과 함께 거주함	무	유	무	전혀 그렇지 않다	그렇지 않다	보통이다	그렇지 않다	전혀 그렇지 않다	그렇지 않다	전혀 그렇지 않다	그렇지 않다	전혀 그렇지 않다	전혀 그렇지 않다	전혀 그렇지 않다	보통이다	그렇지 않다	대체로 그렇다	보통이다	매우 그렇다	매우 그렇다	대체로 그렇다	그렇지 않다	대체로 그렇다	대체로 그렇다	보통이다	전혀 그렇지 않다	보통이다	그렇지 않다	대체로 그렇다	전혀 그렇지 않다	대체로 그렇다	그렇지 않다	대체로 그렇다	대체로 그렇다	보통이다	전혀 그렇지 않다	전혀 그렇지 않다	보통이다	매우 그렇다	그렇지 않다	그렇지 않다	그렇지 않다	그렇지 않다	그렇지 않다
여성	21	서울	1학년	중	최소 1명 이상과 함께 거주함	무	무	무	전혀 그렇지 않다	전혀 그렇지 않다	전혀 그렇지 않다	전혀 그렇지 않다	전혀 그렇지 않다	전혀 그렇지 않다	전혀 그렇지 않다	전혀 그렇지 않다	전혀 그렇지 않다	전혀 그렇지 않다	전혀 그렇지 않다	전혀 그렇지 않다	그렇지 않다	대체로 그렇다	대체로 그렇다	매우 그렇다	매우 그렇다	대체로 그렇다	그렇지 않다	보통이다	보통이다	대체로 그렇다	전혀 그렇지 않다	보통이다	대체로 그렇다	그렇지 않다	전혀 그렇지 않다	보통이다	그렇지 않다	매우 그렇다	그렇지 않다	대체로 그렇다	전혀 그렇지 않다	전혀 그렇지 않다	그렇지 않다	대체로 그렇다	그렇지 않다	전혀 그렇지 않다	전혀 그렇지 않다	전혀 그렇지 않다	전혀 그렇지 않다
남성	27	서울	4학년	중	최소 1명 이상과 함께 거주함	무	무	무	전혀 그렇지 않다	전혀 그렇지 않다	전혀 그렇지 않다	전혀 그렇지 않다	전혀 그렇지 않다	전혀 그렇지 않다	전혀 그렇지 않다	전혀 그렇지 않다	전혀 그렇지 않다	전혀 그렇지 않다	전혀 그렇지 않다	전혀 그렇지 않다	전혀 그렇지 않다	대체로 그렇다	대체로 그렇다	매우 그렇다	매우 그렇다	보통이다	전혀 그렇지 않다	대체로 그렇다	그렇지 않다	대체로 그렇다	그렇지 않다	그렇지 않다	대체로 그렇다	대체로 그렇다	그렇지 않다	매우 그렇다	대체로 그렇다	대체로 그렇다	그렇지 않다	매우 그렇다	보통이다	그렇지 않다	보통이다	전혀 그렇지 않다	그렇지 않다	전혀 그렇지 않다	전혀 그렇지 않다	전혀 그렇지 않다	전혀 그렇지 않다
남성	27	경기	4학년	중	최소 1명 이상과 함께 거주함	무	무	무	전혀 그렇지 않다	전혀 그렇지 않다	그렇지 않다	전혀 그렇지 않다	전혀 그렇지 않다	전혀 그렇지 않다	전혀 그렇지 않다	전혀 그렇지 않다	전혀 그렇지 않다	전혀 그렇지 않다	전혀 그렇지 않다	전혀 그렇지 않다	전혀 그렇지 않다	대체로 그렇다	매우 그렇다	보통이다	매우 그렇다	그렇지 않다	보통이다	대체로 그렇다	전혀 그렇지 않다	그렇지 않다	그렇지 않다	전혀 그렇지 않다	그렇지 않다	전혀 그렇지 않다	매우 그렇다	보통이다	대체로 그렇다	그렇지 않다	전혀 그렇지 않다	매우 그렇다	매우 그렇다	대체로 그렇다	대체로 그렇다	전혀 그렇지 않다	그렇지 않다	보통이다	전혀 그렇지 않다	전혀 그렇지 않다	전혀 그렇지 않다
여성	20	서울	2학년	중	최소 1명 이상과 함께 거주함	무	무	무	전혀 그렇지 않다	그렇지 않다	보통이다	보통이다	전혀 그렇지 않다	그렇지 않다	그렇지 않다	보통이다	그렇지 않다	전혀 그렇지 않다	전혀 그렇지 않다	대체로 그렇다	보통이다	대체로 그렇다	보통이다	보통이다	그렇지 않다	보통이다	전혀 그렇지 않다	보통이다	전혀 그렇지 않다	보통이다	그렇지 않다	전혀 그렇지 않다	그렇지 않다	보통이다	그렇지 않다	보통이다	보통이다	대체로 그렇다	보통이다	보통이다	보통이다	전혀 그렇지 않다	그렇지 않다	보통이다	그렇지 않다	그렇지 않다	그렇지 않다	전혀 그렇지 않다	그렇지 않다
남성	27	서울	4학년	중	최소 1명 이상과 함께 거주함	무	무	무	그렇지 않다	그렇지 않다	그렇지 않다	그렇지 않다	그렇지 않다	그렇지 않다	그렇지 않다	그렇지 않다	그렇지 않다	그렇지 않다	그렇지 않다	그렇지 않다	그렇지 않다	그렇지 않다	그렇지 않다	대체로 그렇다	대체로 그렇다	보통이다	대체로 그렇다	보통이다	그렇지 않다	보통이다	대체로 그렇다	그렇지 않다	대체로 그렇다	그렇지 않다	보통이다	그렇지 않다	대체로 그렇다	대체로 그렇다	그렇지 않다	대체로 그렇다	대체로 그렇다	그렇지 않다	대체로 그렇다	그렇지 않다	보통이다	그렇지 않다	그렇지 않다	그렇지 않다	그렇지 않다
여성	24	전라	4학년	중	최소 1명 이상과 함께 거주함	무	무	무	전혀 그렇지 않다	전혀 그렇지 않다	전혀 그렇지 않다	전혀 그렇지 않다	전혀 그렇지 않다	전혀 그렇지 않다	전혀 그렇지 않다	전혀 그렇지 않다	전혀 그렇지 않다	전혀 그렇지 않다	전혀 그렇지 않다	보통이다	전혀 그렇지 않다	보통이다	대체로 그렇다	대체로 그렇다	대체로 그렇다	그렇지 않다	그렇지 않다	보통이다	그렇지 않다	대체로 그렇다	그렇지 않다	그렇지 않다	대체로 그렇다	전혀 그렇지 않다	그렇지 않다	대체로 그렇다	그렇지 않다	대체로 그렇다	그렇지 않다	대체로 그렇다	전혀 그렇지 않다	전혀 그렇지 않다	보통이다	대체로 그렇다	그렇지 않다	전혀 그렇지 않다	전혀 그렇지 않다	전혀 그렇지 않다	전혀 그렇지 않다
여성	20	서울	2학년	중	최소 1명 이상과 함께 거주함	무	유	무	전혀 그렇지 않다	그렇지 않다	보통이다	그렇지 않다	전혀 그렇지 않다	그렇지 않다	그렇지 않다	그렇지 않다	전혀 그렇지 않다	그렇지 않다	그렇지 않다	그렇지 않다	그렇지 않다	대체로 그렇다	보통이다	보통이다	보통이다	보통이다	보통이다	보통이다	그렇지 않다	대체로 그렇다	대체로 그렇다	그렇지 않다	보통이다	그렇지 않다	보통이다	그렇지 않다	보통이다	보통이다	그렇지 않다	대체로 그렇다	보통이다	그렇지 않다	보통이다	그렇지 않다	보통이다	그렇지 않다	그렇지 않다	보통이다	보통이다
남성	22	경기	2학년	중	최소 1명 이상과 함께 거주함	무	무	무	전혀 그렇지 않다	전혀 그렇지 않다	전혀 그렇지 않다	전혀 그렇지 않다	전혀 그렇지 않다	그렇지 않다	그렇지 않다	전혀 그렇지 않다	전혀 그렇지 않다	그렇지 않다	그렇지 않다	그렇지 않다	그렇지 않다	매우 그렇다	대체로 그렇다	대체로 그렇다	대체로 그렇다	대체로 그렇다	보통이다	대체로 그렇다	그렇지 않다	대체로 그렇다	매우 그렇다	대체로 그렇다	보통이다	보통이다	그렇지 않다	보통이다	대체로 그렇다	대체로 그렇다	그렇지 않다	보통이다	그렇지 않다	그렇지 않다	그렇지 않다	보통이다	보통이다	전혀 그렇지 않다	그렇지 않다	그렇지 않다	전혀 그렇지 않다
남성	23	서울	4학년	상	최소 1명 이상과 함께 거주함	무	유	무	전혀 그렇지 않다	전혀 그렇지 않다	전혀 그렇지 않다	전혀 그렇지 않다	전혀 그렇지 않다	전혀 그렇지 않다	전혀 그렇지 않다	전혀 그렇지 않다	전혀 그렇지 않다	전혀 그렇지 않다	전혀 그렇지 않다	전혀 그렇지 않다	전혀 그렇지 않다	매우 그렇다	매우 그렇다	매우 그렇다	매우 그렇다	매우 그렇다	그렇지 않다	대체로 그렇다	그렇지 않다	대체로 그렇다	보통이다	그렇지 않다	그렇지 않다	매우 그렇다	그렇지 않다	대체로 그렇다	그렇지 않다	보통이다	매우 그렇다	그렇지 않다	전혀 그렇지 않다	전혀 그렇지 않다	전혀 그렇지 않다	전혀 그렇지 않다	전혀 그렇지 않다	전혀 그렇지 않다	전혀 그렇지 않다	전혀 그렇지 않다	전혀 그렇지 않다
여성	22	경기	3학년	중	최소 1명 이상과 함께 거주함	무	무	무	대체로 그렇다	그렇지 않다	보통이다	대체로 그렇다	대체로 그렇다	그렇지 않다	전혀 그렇지 않다	그렇지 않다	전혀 그렇지 않다	전혀 그렇지 않다	그렇지 않다	그렇지 않다	그렇지 않다	대체로 그렇다	대체로 그렇다	대체로 그렇다	보통이다	보통이다	전혀 그렇지 않다	그렇지 않다	전혀 그렇지 않다	전혀 그렇지 않다	그렇지 않다	대체로 그렇다	그렇지 않다	보통이다	전혀 그렇지 않다	대체로 그렇다	전혀 그렇지 않다	매우 그렇다	대체로 그렇다	보통이다	전혀 그렇지 않다	전혀 그렇지 않다	대체로 그렇다	대체로 그렇다	그렇지 않다	전혀 그렇지 않다	보통이다	그렇지 않다	그렇지 않다
여성	22	광역시	4학년	중	최소 1명 이상과 함께 거주함	무	유	무	보통이다	보통이다	보통이다	전혀 그렇지 않다	그렇지 않다	전혀 그렇지 않다	전혀 그렇지 않다	전혀 그렇지 않다	전혀 그렇지 않다	전혀 그렇지 않다	전혀 그렇지 않다	전혀 그렇지 않다	전혀 그렇지 않다	대체로 그렇다	대체로 그렇다	매우 그렇다	대체로 그렇다	대체로 그렇다	대체로 그렇다	대체로 그렇다	보통이다	보통이다	대체로 그렇다	보통이다	그렇지 않다	대체로 그렇다	그렇지 않다	대체로 그렇다	그렇지 않다	보통이다	대체로 그렇다	보통이다	그렇지 않다	그렇지 않다	그렇지 않다	대체로 그렇다	그렇지 않다	전혀 그렇지 않다	그렇지 않다	그렇지 않다	그렇지 않다
여성	23	경기	4학년	중	최소 1명 이상과 함께 거주함	무	유	무	보통이다	보통이다	보통이다	전혀 그렇지 않다	전혀 그렇지 않다	그렇지 않다	그렇지 않다	그렇지 않다	그렇지 않다	그렇지 않다	보통이다	그렇지 않다	그렇지 않다	그렇지 않다	그렇지 않다	대체로 그렇다	보통이다	보통이다	그렇지 않다	그렇지 않다	그렇지 않다	그렇지 않다	그렇지 않다	그렇지 않다	그렇지 않다	대체로 그렇다	그렇지 않다	대체로 그렇다	그렇지 않다	대체로 그렇다	보통이다	대체로 그렇다	그렇지 않다	그렇지 않다	그렇지 않다	대체로 그렇다	그렇지 않다	그렇지 않다	보통이다	보통이다	보통이다
여성	24	경상	4학년	중	최소 1명 이상과 함께 거주함	무	유	무	그렇지 않다	그렇지 않다	그렇지 않다	그렇지 않다	그렇지 않다	그렇지 않다	그렇지 않다	그렇지 않다	그렇지 않다	그렇지 않다	그렇지 않다	보통이다	그렇지 않다	대체로 그렇다	보통이다	보통이다	대체로 그렇다	그렇지 않다	그렇지 않다	대체로 그렇다	그렇지 않다	그렇지 않다	보통이다	그렇지 않다	그렇지 않다	대체로 그렇다	대체로 그렇다	보통이다	그렇지 않다	보통이다	그렇지 않다	대체로 그렇다	그렇지 않다	그렇지 않다	대체로 그렇다	그렇지 않다	그렇지 않다	그렇지 않다	그렇지 않다	그렇지 않다	그렇지 않다
여성	24	경기	4학년	중	최소 1명 이상과 함께 거주함	무	유	무	전혀 그렇지 않다	전혀 그렇지 않다	그렇지 않다	전혀 그렇지 않다	전혀 그렇지 않다	전혀 그렇지 않다	전혀 그렇지 않다	전혀 그렇지 않다	전혀 그렇지 않다	전혀 그렇지 않다	전혀 그렇지 않다	그렇지 않다	전혀 그렇지 않다	대체로 그렇다	대체로 그렇다	대체로 그렇다	대체로 그렇다	보통이다	그렇지 않다	보통이다	그렇지 않다	대체로 그렇다	그렇지 않다	그렇지 않다	보통이다	대체로 그렇다	보통이다	보통이다	대체로 그렇다	그렇지 않다	그렇지 않다	대체로 그렇다	그렇지 않다	전혀 그렇지 않다	보통이다	대체로 그렇다	그렇지 않다	그렇지 않다	그렇지 않다	그렇지 않다	그렇지 않다
여성	23	서울	4학년	중	최소 1명 이상과 함께 거주함	무	유	무	그렇지 않다	전혀 그렇지 않다	보통이다	전혀 그렇지 않다	전혀 그렇지 않다	전혀 그렇지 않다	전혀 그렇지 않다	전혀 그렇지 않다	전혀 그렇지 않다	전혀 그렇지 않다	전혀 그렇지 않다	전혀 그렇지 않다	전혀 그렇지 않다	매우 그렇다	대체로 그렇다	매우 그렇다	매우 그렇다	매우 그렇다	보통이다	그렇지 않다	대체로 그렇다	그렇지 않다	그렇지 않다	보통이다	그렇지 않다	대체로 그렇다	보통이다	보통이다	보통이다	대체로 그렇다	대체로 그렇다	보통이다	그렇지 않다	그렇지 않다	그렇지 않다	대체로 그렇다	그렇지 않다	전혀 그렇지 않다	전혀 그렇지 않다	전혀 그렇지 않다	전혀 그렇지 않다
여성	25	경기	4학년	중	혼자 생활함	무	유	무	보통이다	대체로 그렇다	그렇지 않다	대체로 그렇다	전혀 그렇지 않다	그렇지 않다	그렇지 않다	그렇지 않다	그렇지 않다	그렇지 않다	그렇지 않다	매우 그렇다	보통이다	보통이다	그렇지 않다	보통이다	대체로 그렇다	보통이다	그렇지 않다	대체로 그렇다	그렇지 않다	대체로 그렇다	보통이다	그렇지 않다	그렇지 않다	그렇지 않다	대체로 그렇다	보통이다	그렇지 않다	대체로 그렇다	대체로 그렇다	보통이다	그렇지 않다	그렇지 않다	그렇지 않다	그렇지 않다	그렇지 않다	대체로 그렇다	보통이다	그렇지 않다	그렇지 않다
여성	24	경기	4학년	중	최소 1명 이상과 함께 거주함	무	유	무	그렇지 않다	그렇지 않다	전혀 그렇지 않다	전혀 그렇지 않다	전혀 그렇지 않다	전혀 그렇지 않다	전혀 그렇지 않다	전혀 그렇지 않다	전혀 그렇지 않다	전혀 그렇지 않다	전혀 그렇지 않다	전혀 그렇지 않다	전혀 그렇지 않다	대체로 그렇다	대체로 그렇다	대체로 그렇다	대체로 그렇다	대체로 그렇다	대체로 그렇다	대체로 그렇다	대체로 그렇다	대체로 그렇다	대체로 그렇다	대체로 그렇다	대체로 그렇다	대체로 그렇다	대체로 그렇다	대체로 그렇다	대체로 그렇다	대체로 그렇다	대체로 그렇다	대체로 그렇다	대체로 그렇다	대체로 그렇다	대체로 그렇다	보통이다	보통이다	보통이다	그렇지 않다	전혀 그렇지 않다	전혀 그렇지 않다
여성	22	경기	4학년	중	최소 1명 이상과 함께 거주함	무	유	무	대체로 그렇다	전혀 그렇지 않다	대체로 그렇다	그렇지 않다	전혀 그렇지 않다	그렇지 않다	그렇지 않다	그렇지 않다	전혀 그렇지 않다	전혀 그렇지 않다	전혀 그렇지 않다	보통이다	보통이다	대체로 그렇다	대체로 그렇다	대체로 그렇다	대체로 그렇다	대체로 그렇다	그렇지 않다	대체로 그렇다	그렇지 않다	그렇지 않다	전혀 그렇지 않다	보통이다	그렇지 않다	그렇지 않다	전혀 그렇지 않다	대체로 그렇다	대체로 그렇다	매우 그렇다	대체로 그렇다	대체로 그렇다	전혀 그렇지 않다	전혀 그렇지 않다	보통이다	대체로 그렇다	그렇지 않다	보통이다	그렇지 않다	그렇지 않다	그렇지 않다
여성	23	강원	4학년	중	최소 1명 이상과 함께 거주함	무	유	무	그렇지 않다	그렇지 않다	대체로 그렇다	그렇지 않다	전혀 그렇지 않다	그렇지 않다	그렇지 않다	그렇지 않다	그렇지 않다	보통이다	보통이다	그렇지 않다	그렇지 않다	보통이다	그렇지 않다	보통이다	보통이다	그렇지 않다	그렇지 않다	대체로 그렇다	그렇지 않다	대체로 그렇다	보통이다	전혀 그렇지 않다	그렇지 않다	대체로 그렇다	대체로 그렇다	대체로 그렇다	그렇지 않다	그렇지 않다	대체로 그렇다	그렇지 않다	전혀 그렇지 않다	전혀 그렇지 않다	그렇지 않다	그렇지 않다	전혀 그렇지 않다	전혀 그렇지 않다	그렇지 않다	그렇지 않다	그렇지 않다
여성	25	서울	4학년	중	최소 1명 이상과 함께 거주함	무	유	무	전혀 그렇지 않다	전혀 그렇지 않다	전혀 그렇지 않다	전혀 그렇지 않다	전혀 그렇지 않다	보통이다	전혀 그렇지 않다	전혀 그렇지 않다	전혀 그렇지 않다	전혀 그렇지 않다	전혀 그렇지 않다	보통이다	보통이다	보통이다	대체로 그렇다	보통이다	보통이다	보통이다	보통이다	보통이다	보통이다	보통이다	대체로 그렇다	전혀 그렇지 않다	전혀 그렇지 않다	대체로 그렇다	보통이다	대체로 그렇다	보통이다	대체로 그렇다	보통이다	대체로 그렇다	그렇지 않다	전혀 그렇지 않다	그렇지 않다	대체로 그렇다	그렇지 않다	보통이다	그렇지 않다	그렇지 않다	그렇지 않다
여성	23	경기	4학년	중	최소 1명 이상과 함께 거주함	무	유	무	그렇지 않다	그렇지 않다	보통이다	그렇지 않다	보통이다	전혀 그렇지 않다	전혀 그렇지 않다	전혀 그렇지 않다	전혀 그렇지 않다	전혀 그렇지 않다	전혀 그렇지 않다	전혀 그렇지 않다	전혀 그렇지 않다	대체로 그렇다	대체로 그렇다	매우 그렇다	매우 그렇다	대체로 그렇다	전혀 그렇지 않다	매우 그렇다	대체로 그렇다	매우 그렇다	그렇지 않다	전혀 그렇지 않다	전혀 그렇지 않다	대체로 그렇다	전혀 그렇지 않다	대체로 그렇다	전혀 그렇지 않다	매우 그렇다	매우 그렇다	그렇지 않다	전혀 그렇지 않다	전혀 그렇지 않다	그렇지 않다	매우 그렇다	전혀 그렇지 않다	전혀 그렇지 않다	전혀 그렇지 않다	그렇지 않다	그렇지 않다
여성	22	경기	3학년	중	최소 1명 이상과 함께 거주함	무	무	무	그렇지 않다	그렇지 않다	그렇지 않다	그렇지 않다	전혀 그렇지 않다	전혀 그렇지 않다	전혀 그렇지 않다	전혀 그렇지 않다	전혀 그렇지 않다	전혀 그렇지 않다	전혀 그렇지 않다	전혀 그렇지 않다	전혀 그렇지 않다	보통이다	보통이다	대체로 그렇다	대체로 그렇다	보통이다	그렇지 않다	대체로 그렇다	그렇지 않다	그렇지 않다	그렇지 않다	그렇지 않다	그렇지 않다	대체로 그렇다	그렇지 않다	보통이다	보통이다	대체로 그렇다	대체로 그렇다	매우 그렇다	그렇지 않다	그렇지 않다	보통이다	보통이다	그렇지 않다	전혀 그렇지 않다	그렇지 않다	그렇지 않다	그렇지 않다
여성	23	경기	4학년	하	최소 1명 이상과 함께 거주함	무	유	무	보통이다	보통이다	전혀 그렇지 않다	전혀 그렇지 않다	그렇지 않다	전혀 그렇지 않다	전혀 그렇지 않다	전혀 그렇지 않다	전혀 그렇지 않다	그렇지 않다	전혀 그렇지 않다	보통이다	보통이다	대체로 그렇다	대체로 그렇다	대체로 그렇다	보통이다	보통이다	대체로 그렇다	그렇지 않다	전혀 그렇지 않다	대체로 그렇다	보통이다	전혀 그렇지 않다	전혀 그렇지 않다	보통이다	대체로 그렇다	매우 그렇다	전혀 그렇지 않다	보통이다	대체로 그렇다	전혀 그렇지 않다	전혀 그렇지 않다	전혀 그렇지 않다	그렇지 않다	그렇지 않다	전혀 그렇지 않다	보통이다	전혀 그렇지 않다	전혀 그렇지 않다	전혀 그렇지 않다
여성	23	강원	4학년	중	최소 1명 이상과 함께 거주함	무	유	무	보통이다	보통이다	보통이다	그렇지 않다	전혀 그렇지 않다	그렇지 않다	그렇지 않다	그렇지 않다	전혀 그렇지 않다	전혀 그렇지 않다	그렇지 않다	보통이다	그렇지 않다	보통이다	보통이다	보통이다	보통이다	그렇지 않다	그렇지 않다	대체로 그렇다	그렇지 않다	대체로 그렇다	대체로 그렇다	전혀 그렇지 않다	대체로 그렇다	보통이다	대체로 그렇다	그렇지 않다	대체로 그렇다	그렇지 않다	그렇지 않다	대체로 그렇다	전혀 그렇지 않다	전혀 그렇지 않다	보통이다	대체로 그렇다	대체로 그렇다	보통이다	그렇지 않다	그렇지 않다	보통이다
여성	23	서울	4학년	중	최소 1명 이상과 함께 거주함	무	유	무	매우 그렇다	전혀 그렇지 않다	전혀 그렇지 않다	매우 그렇다	전혀 그렇지 않다	전혀 그렇지 않다	전혀 그렇지 않다	전혀 그렇지 않다	전혀 그렇지 않다	전혀 그렇지 않다	전혀 그렇지 않다	전혀 그렇지 않다	전혀 그렇지 않다	보통이다	보통이다	대체로 그렇다	매우 그렇다	대체로 그렇다	전혀 그렇지 않다	대체로 그렇다	전혀 그렇지 않다	그렇지 않다	그렇지 않다	그렇지 않다	대체로 그렇다	전혀 그렇지 않다	보통이다	그렇지 않다	대체로 그렇다	전혀 그렇지 않다	전혀 그렇지 않다	대체로 그렇다	대체로 그렇다	전혀 그렇지 않다	대체로 그렇다	대체로 그렇다	대체로 그렇다	전혀 그렇지 않다	전혀 그렇지 않다	전혀 그렇지 않다	전혀 그렇지 않다
여성	21	서울	2학년	중	최소 1명 이상과 함께 거주함	무	무	무	전혀 그렇지 않다	전혀 그렇지 않다	전혀 그렇지 않다	전혀 그렇지 않다	전혀 그렇지 않다	전혀 그렇지 않다	전혀 그렇지 않다	전혀 그렇지 않다	전혀 그렇지 않다	전혀 그렇지 않다	전혀 그렇지 않다	전혀 그렇지 않다	전혀 그렇지 않다	매우 그렇다	매우 그렇다	매우 그렇다	매우 그렇다	매우 그렇다	전혀 그렇지 않다	전혀 그렇지 않다	대체로 그렇다	보통이다	대체로 그렇다	대체로 그렇다	전혀 그렇지 않다	대체로 그렇다	전혀 그렇지 않다	대체로 그렇다	그렇지 않다	매우 그렇다	보통이다	매우 그렇다	전혀 그렇지 않다	전혀 그렇지 않다	전혀 그렇지 않다	보통이다	그렇지 않다	전혀 그렇지 않다	전혀 그렇지 않다	전혀 그렇지 않다	전혀 그렇지 않다
여성	23	경기	4학년	중	최소 1명 이상과 함께 거주함	무	유	무	그렇지 않다	그렇지 않다	그렇지 않다	전혀 그렇지 않다	전혀 그렇지 않다	전혀 그렇지 않다	전혀 그렇지 않다	보통이다	전혀 그렇지 않다	그렇지 않다	그렇지 않다	보통이다	보통이다	보통이다	그렇지 않다	대체로 그렇다	대체로 그렇다	보통이다	전혀 그렇지 않다	그렇지 않다	그렇지 않다	그렇지 않다	그렇지 않다	대체로 그렇다	전혀 그렇지 않다	대체로 그렇다	전혀 그렇지 않다	매우 그렇다	전혀 그렇지 않다	대체로 그렇다	대체로 그렇다	대체로 그렇다	전혀 그렇지 않다	전혀 그렇지 않다	보통이다	대체로 그렇다	전혀 그렇지 않다	전혀 그렇지 않다	그렇지 않다	그렇지 않다	그렇지 않다
여성	24	서울	4학년	중	최소 1명 이상과 함께 거주함	무	유	무	대체로 그렇다	보통이다	전혀 그렇지 않다	보통이다	대체로 그렇다	보통이다	보통이다	보통이다	보통이다	보통이다	대체로 그렇다	대체로 그렇다	매우 그렇다	그렇지 않다	전혀 그렇지 않다	보통이다	그렇지 않다	전혀 그렇지 않다	보통이다	보통이다	보통이다	보통이다	보통이다	그렇지 않다	보통이다	대체로 그렇다	보통이다	그렇지 않다	보통이다	그렇지 않다	전혀 그렇지 않다	대체로 그렇다	그렇지 않다	전혀 그렇지 않다	그렇지 않다	보통이다	보통이다	보통이다	그렇지 않다	그렇지 않다	대체로 그렇다
여성	21	서울	2학년	하	최소 1명 이상과 함께 거주함	무	무	무	전혀 그렇지 않다	전혀 그렇지 않다	전혀 그렇지 않다	전혀 그렇지 않다	전혀 그렇지 않다	전혀 그렇지 않다	전혀 그렇지 않다	전혀 그렇지 않다	전혀 그렇지 않다	전혀 그렇지 않다	전혀 그렇지 않다	전혀 그렇지 않다	전혀 그렇지 않다	대체로 그렇다	대체로 그렇다	대체로 그렇다	대체로 그렇다	대체로 그렇다	보통이다	매우 그렇다	전혀 그렇지 않다	보통이다	보통이다	그렇지 않다	대체로 그렇다	그렇지 않다	보통이다	전혀 그렇지 않다	대체로 그렇다	대체로 그렇다	그렇지 않다	대체로 그렇다	그렇지 않다	그렇지 않다	대체로 그렇다	보통이다	대체로 그렇다	그렇지 않다	전혀 그렇지 않다	전혀 그렇지 않다	전혀 그렇지 않다
남성	26	경기	4학년	중	최소 1명 이상과 함께 거주함	무	유	무	보통이다	보통이다	그렇지 않다	보통이다	전혀 그렇지 않다	보통이다	그렇지 않다	보통이다	전혀 그렇지 않다	그렇지 않다	보통이다	대체로 그렇다	보통이다	그렇지 않다	보통이다	보통이다	대체로 그렇다	그렇지 않다	그렇지 않다	보통이다	그렇지 않다	보통이다	대체로 그렇다	그렇지 않다	그렇지 않다	대체로 그렇다	보통이다	대체로 그렇다	그렇지 않다	대체로 그렇다	보통이다	매우 그렇다	보통이다	그렇지 않다	그렇지 않다	전혀 그렇지 않다	전혀 그렇지 않다	보통이다	대체로 그렇다	대체로 그렇다	대체로 그렇다
남성	26	강원	4학년	중	혼자 생활함	무	유	무	보통이다	보통이다	전혀 그렇지 않다	전혀 그렇지 않다	전혀 그렇지 않다	그렇지 않다	그렇지 않다	그렇지 않다	그렇지 않다	그렇지 않다	전혀 그렇지 않다	보통이다	보통이다	보통이다	대체로 그렇다	대체로 그렇다	보통이다	보통이다	그렇지 않다	매우 그렇다	전혀 그렇지 않다	매우 그렇다	보통이다	전혀 그렇지 않다	그렇지 않다	매우 그렇다	매우 그렇다	보통이다	보통이다	전혀 그렇지 않다	대체로 그렇다	그렇지 않다	보통이다	그렇지 않다	그렇지 않다	전혀 그렇지 않다	그렇지 않다	전혀 그렇지 않다	그렇지 않다	대체로 그렇다	보통이다
여성	23	경기	4학년	중	최소 1명 이상과 함께 거주함	무	유	무	전혀 그렇지 않다	전혀 그렇지 않다	전혀 그렇지 않다	전혀 그렇지 않다	전혀 그렇지 않다	그렇지 않다	그렇지 않다	그렇지 않다	전혀 그렇지 않다	그렇지 않다	그렇지 않다	대체로 그렇다	대체로 그렇다	그렇지 않다	그렇지 않다	대체로 그렇다	매우 그렇다	보통이다	그렇지 않다	대체로 그렇다	그렇지 않다	대체로 그렇다	보통이다	그렇지 않다	그렇지 않다	매우 그렇다	대체로 그렇다	보통이다	대체로 그렇다	대체로 그렇다	보통이다	그렇지 않다	전혀 그렇지 않다	전혀 그렇지 않다	그렇지 않다	그렇지 않다	그렇지 않다	그렇지 않다	그렇지 않다	그렇지 않다	그렇지 않다
여성	21	서울	2학년	중	최소 1명 이상과 함께 거주함	무	무	무	전혀 그렇지 않다	전혀 그렇지 않다	그렇지 않다	그렇지 않다	전혀 그렇지 않다	전혀 그렇지 않다	그렇지 않다	전혀 그렇지 않다	그렇지 않다	그렇지 않다	전혀 그렇지 않다	그렇지 않다	전혀 그렇지 않다	매우 그렇다	대체로 그렇다	그렇지 않다	대체로 그렇다	대체로 그렇다	그렇지 않다	보통이다	보통이다	보통이다	보통이다	그렇지 않다	보통이다	그렇지 않다	보통이다	보통이다	그렇지 않다	보통이다	전혀 그렇지 않다	그렇지 않다	그렇지 않다	전혀 그렇지 않다	그렇지 않다	그렇지 않다	전혀 그렇지 않다	그렇지 않다	보통이다	그렇지 않다	보통이다
여성	23	경기	3학년	중	최소 1명 이상과 함께 거주함	무	무	무	그렇지 않다	전혀 그렇지 않다	그렇지 않다	전혀 그렇지 않다	그렇지 않다	전혀 그렇지 않다	그렇지 않다	그렇지 않다	전혀 그렇지 않다	보통이다	전혀 그렇지 않다	그렇지 않다	그렇지 않다	대체로 그렇다	대체로 그렇다	매우 그렇다	보통이다	그렇지 않다	대체로 그렇다	그렇지 않다	그렇지 않다	매우 그렇다	대체로 그렇다	그렇지 않다	그렇지 않다	그렇지 않다	전혀 그렇지 않다	그렇지 않다	그렇지 않다	매우 그렇다	보통이다	그렇지 않다	그렇지 않다	전혀 그렇지 않다	전혀 그렇지 않다	그렇지 않다	그렇지 않다	그렇지 않다	전혀 그렇지 않다	그렇지 않다	전혀 그렇지 않다
여성	24	서울	4학년	하	최소 1명 이상과 함께 거주함	무	유	유	보통이다	보통이다	전혀 그렇지 않다	전혀 그렇지 않다	보통이다	보통이다	대체로 그렇다	대체로 그렇다	전혀 그렇지 않다	전혀 그렇지 않다	전혀 그렇지 않다	보통이다	전혀 그렇지 않다	대체로 그렇다	대체로 그렇다	보통이다	대체로 그렇다	그렇지 않다	전혀 그렇지 않다	그렇지 않다	전혀 그렇지 않다	대체로 그렇다	전혀 그렇지 않다	그렇지 않다	보통이다	대체로 그렇다	전혀 그렇지 않다	보통이다	대체로 그렇다	그렇지 않다	전혀 그렇지 않다	대체로 그렇다	대체로 그렇다	그렇지 않다	그렇지 않다	전혀 그렇지 않다	대체로 그렇다	보통이다	전혀 그렇지 않다	전혀 그렇지 않다	전혀 그렇지 않다
여성	23	서울	3학년	중	최소 1명 이상과 함께 거주함	무	무	무	전혀 그렇지 않다	그렇지 않다	그렇지 않다	보통이다	그렇지 않다	전혀 그렇지 않다	그렇지 않다	그렇지 않다	전혀 그렇지 않다	전혀 그렇지 않다	그렇지 않다	보통이다	그렇지 않다	보통이다	보통이다	대체로 그렇다	대체로 그렇다	보통이다	전혀 그렇지 않다	그렇지 않다	전혀 그렇지 않다	보통이다	그렇지 않다	대체로 그렇다	그렇지 않다	대체로 그렇다	그렇지 않다	대체로 그렇다	그렇지 않다	매우 그렇다	대체로 그렇다	그렇지 않다	전혀 그렇지 않다	그렇지 않다	그렇지 않다	보통이다	그렇지 않다	전혀 그렇지 않다	그렇지 않다	전혀 그렇지 않다	그렇지 않다
남성	24	서울	3학년	중	혼자 생활함	무	무	무	전혀 그렇지 않다	전혀 그렇지 않다	그렇지 않다	전혀 그렇지 않다	보통이다	그렇지 않다	전혀 그렇지 않다	보통이다	전혀 그렇지 않다	그렇지 않다	그렇지 않다	그렇지 않다	그렇지 않다	대체로 그렇다	대체로 그렇다	대체로 그렇다	보통이다	보통이다	보통이다	대체로 그렇다	보통이다	보통이다	매우 그렇다	대체로 그렇다	전혀 그렇지 않다	그렇지 않다	전혀 그렇지 않다	그렇지 않다	그렇지 않다	그렇지 않다	전혀 그렇지 않다	보통이다	그렇지 않다	그렇지 않다	그렇지 않다	보통이다	보통이다	그렇지 않다	보통이다	그렇지 않다	그렇지 않다
여성	21	서울	2학년	중	최소 1명 이상과 함께 거주함	무	무	무	그렇지 않다	전혀 그렇지 않다	그렇지 않다	전혀 그렇지 않다	그렇지 않다	그렇지 않다	그렇지 않다	전혀 그렇지 않다	그렇지 않다	보통이다	그렇지 않다	매우 그렇다	그렇지 않다	대체로 그렇다	대체로 그렇다	대체로 그렇다	대체로 그렇다	전혀 그렇지 않다	그렇지 않다	그렇지 않다	대체로 그렇다	그렇지 않다	전혀 그렇지 않다	그렇지 않다	전혀 그렇지 않다	그렇지 않다	보통이다	전혀 그렇지 않다	그렇지 않다	전혀 그렇지 않다	그렇지 않다	그렇지 않다	그렇지 않다	보통이다	전혀 그렇지 않다	매우 그렇다	그렇지 않다	전혀 그렇지 않다	대체로 그렇다	그렇지 않다	전혀 그렇지 않다
여성	45	경기	4학년	중	최소 1명 이상과 함께 거주함	무	유	무	그렇지 않다	그렇지 않다	그렇지 않다	그렇지 않다	전혀 그렇지 않다	전혀 그렇지 않다	전혀 그렇지 않다	그렇지 않다	전혀 그렇지 않다	그렇지 않다	전혀 그렇지 않다	그렇지 않다	그렇지 않다	대체로 그렇다	대체로 그렇다	대체로 그렇다	보통이다	보통이다	보통이다	대체로 그렇다	그렇지 않다	보통이다	그렇지 않다	그렇지 않다	그렇지 않다	그렇지 않다	전혀 그렇지 않다	그렇지 않다	그렇지 않다	보통이다	그렇지 않다	보통이다	전혀 그렇지 않다	전혀 그렇지 않다	보통이다	대체로 그렇다	보통이다	대체로 그렇다	그렇지 않다	그렇지 않다	전혀 그렇지 않다
남성	22	경상	2학년	하	최소 1명 이상과 함께 거주함	무	무	무	전혀 그렇지 않다	전혀 그렇지 않다	전혀 그렇지 않다	전혀 그렇지 않다	전혀 그렇지 않다	전혀 그렇지 않다	전혀 그렇지 않다	전혀 그렇지 않다	그렇지 않다	그렇지 않다	그렇지 않다	보통이다	보통이다	대체로 그렇다	보통이다	보통이다	대체로 그렇다	보통이다	그렇지 않다	보통이다	전혀 그렇지 않다	대체로 그렇다	보통이다	보통이다	그렇지 않다	보통이다	보통이다	보통이다	대체로 그렇다	보통이다	보통이다	보통이다	대체로 그렇다	보통이다	대체로 그렇다	그렇지 않다	보통이다	전혀 그렇지 않다	그렇지 않다	전혀 그렇지 않다	그렇지 않다
여성	34	서울	4학년	중	최소 1명 이상과 함께 거주함	무	유	무	대체로 그렇다	대체로 그렇다	대체로 그렇다	전혀 그렇지 않다	전혀 그렇지 않다	전혀 그렇지 않다	전혀 그렇지 않다	전혀 그렇지 않다	전혀 그렇지 않다	그렇지 않다	그렇지 않다	그렇지 않다	그렇지 않다	보통이다	대체로 그렇다	보통이다	대체로 그렇다	보통이다	보통이다	보통이다	전혀 그렇지 않다	대체로 그렇다	대체로 그렇다	보통이다	그렇지 않다	보통이다	그렇지 않다	보통이다	보통이다	매우 그렇다	보통이다	대체로 그렇다	보통이다	전혀 그렇지 않다	대체로 그렇다	대체로 그렇다	보통이다	전혀 그렇지 않다	그렇지 않다	전혀 그렇지 않다	그렇지 않다
남성	27	경기	4학년	하	혼자 생활함	무	유	무	보통이다	그렇지 않다	보통이다	대체로 그렇다	그렇지 않다	전혀 그렇지 않다	그렇지 않다	대체로 그렇다	매우 그렇다	그렇지 않다	보통이다	대체로 그렇다	보통이다	그렇지 않다	대체로 그렇다	매우 그렇다	그렇지 않다	보통이다	전혀 그렇지 않다	그렇지 않다	대체로 그렇다	매우 그렇다	전혀 그렇지 않다	그렇지 않다	대체로 그렇다	그렇지 않다	보통이다	대체로 그렇다	그렇지 않다	매우 그렇다	그렇지 않다	보통이다	대체로 그렇다	전혀 그렇지 않다	보통이다	대체로 그렇다	그렇지 않다	대체로 그렇다	전혀 그렇지 않다	대체로 그렇다	보통이다
여성	32	경기	4학년	중	최소 1명 이상과 함께 거주함	무	유	무	그렇지 않다	그렇지 않다	그렇지 않다	전혀 그렇지 않다	전혀 그렇지 않다	보통이다	보통이다	보통이다	그렇지 않다	그렇지 않다	그렇지 않다	보통이다	보통이다	보통이다	그렇지 않다	대체로 그렇다	보통이다	그렇지 않다	대체로 그렇다	대체로 그렇다	보통이다	대체로 그렇다	보통이다	그렇지 않다	대체로 그렇다	그렇지 않다	대체로 그렇다	그렇지 않다	대체로 그렇다	그렇지 않다	그렇지 않다	대체로 그렇다	그렇지 않다	그렇지 않다	그렇지 않다	그렇지 않다	보통이다	그렇지 않다	그렇지 않다	그렇지 않다	그렇지 않다
남성	25	경기	4학년	중	혼자 생활함	무	무	무	그렇지 않다	전혀 그렇지 않다	그렇지 않다	그렇지 않다	전혀 그렇지 않다	그렇지 않다	전혀 그렇지 않다	전혀 그렇지 않다	그렇지 않다	전혀 그렇지 않다	그렇지 않다	전혀 그렇지 않다	그렇지 않다	매우 그렇다	보통이다	매우 그렇다	보통이다	대체로 그렇다	대체로 그렇다	대체로 그렇다	대체로 그렇다	보통이다	그렇지 않다	전혀 그렇지 않다	보통이다	그렇지 않다	전혀 그렇지 않다	전혀 그렇지 않다	그렇지 않다	그렇지 않다	보통이다	그렇지 않다	전혀 그렇지 않다	그렇지 않다	그렇지 않다	보통이다	전혀 그렇지 않다	전혀 그렇지 않다	그렇지 않다	그렇지 않다	전혀 그렇지 않다
남성	26	경기	4학년	중	혼자 생활함	무	유	무	전혀 그렇지 않다	전혀 그렇지 않다	그렇지 않다	그렇지 않다	전혀 그렇지 않다	보통이다	그렇지 않다	그렇지 않다	그렇지 않다	보통이다	보통이다	그렇지 않다	보통이다	매우 그렇다	매우 그렇다	보통이다	대체로 그렇다	보통이다	그렇지 않다	전혀 그렇지 않다	그렇지 않다	보통이다	보통이다	그렇지 않다	보통이다	보통이다	전혀 그렇지 않다	대체로 그렇다	그렇지 않다	보통이다	보통이다	보통이다	보통이다	그렇지 않다	전혀 그렇지 않다	보통이다	그렇지 않다	전혀 그렇지 않다	그렇지 않다	전혀 그렇지 않다	그렇지 않다
여성	40	경기	4학년	중	최소 1명 이상과 함께 거주함	무	유	무	보통이다	보통이다	대체로 그렇다	보통이다	그렇지 않다	그렇지 않다	그렇지 않다	그렇지 않다	그렇지 않다	그렇지 않다	그렇지 않다	대체로 그렇다	보통이다	그렇지 않다	그렇지 않다	보통이다	보통이다	그렇지 않다	대체로 그렇다	대체로 그렇다	그렇지 않다	보통이다	대체로 그렇다	그렇지 않다	그렇지 않다	보통이다	보통이다	보통이다	대체로 그렇다	그렇지 않다	그렇지 않다	보통이다	그렇지 않다	그렇지 않다	보통이다	그렇지 않다	보통이다	보통이다	보통이다	보통이다	그렇지 않다
여성	23	서울	4학년	중	혼자 생활함	무	무	무	전혀 그렇지 않다	그렇지 않다	그렇지 않다	전혀 그렇지 않다	전혀 그렇지 않다	보통이다	그렇지 않다	그렇지 않다	보통이다	보통이다	전혀 그렇지 않다	전혀 그렇지 않다	그렇지 않다	그렇지 않다	그렇지 않다	매우 그렇다	대체로 그렇다	대체로 그렇다	그렇지 않다	대체로 그렇다	그렇지 않다	전혀 그렇지 않다	그렇지 않다	그렇지 않다	전혀 그렇지 않다	대체로 그렇다	대체로 그렇다	보통이다	보통이다	대체로 그렇다	대체로 그렇다	보통이다	보통이다	보통이다	보통이다	보통이다	보통이다	전혀 그렇지 않다	전혀 그렇지 않다	그렇지 않다	그렇지 않다
여성	25	서울	3학년	중	혼자 생활함	무	무	무	전혀 그렇지 않다	전혀 그렇지 않다	그렇지 않다	전혀 그렇지 않다	그렇지 않다	그렇지 않다	전혀 그렇지 않다	그렇지 않다	보통이다	전혀 그렇지 않다	보통이다	그렇지 않다	그렇지 않다	대체로 그렇다	매우 그렇다	대체로 그렇다	대체로 그렇다	보통이다	보통이다	보통이다	대체로 그렇다	보통이다	대체로 그렇다	대체로 그렇다	보통이다	보통이다	보통이다	대체로 그렇다	매우 그렇다	보통이다	그렇지 않다	그렇지 않다	보통이다	그렇지 않다	전혀 그렇지 않다	전혀 그렇지 않다	그렇지 않다	보통이다	그렇지 않다	그렇지 않다	전혀 그렇지 않다
여성	21	광역시	2학년	중	최소 1명 이상과 함께 거주함	무	무	무	그렇지 않다	전혀 그렇지 않다	전혀 그렇지 않다	보통이다	전혀 그렇지 않다	그렇지 않다	전혀 그렇지 않다	전혀 그렇지 않다	그렇지 않다	전혀 그렇지 않다	전혀 그렇지 않다	보통이다	그렇지 않다	보통이다	보통이다	대체로 그렇다	그렇지 않다	보통이다	대체로 그렇다	매우 그렇다	전혀 그렇지 않다	대체로 그렇다	대체로 그렇다	그렇지 않다	매우 그렇다	그렇지 않다	대체로 그렇다	그렇지 않다	매우 그렇다	그렇지 않다	그렇지 않다	매우 그렇다	대체로 그렇다	보통이다	보통이다	그렇지 않다	대체로 그렇다	그렇지 않다	그렇지 않다	보통이다	대체로 그렇다
여성	49	경기	3학년	중	최소 1명 이상과 함께 거주함	무	유	무	그렇지 않다	그렇지 않다	전혀 그렇지 않다	전혀 그렇지 않다	전혀 그렇지 않다	그렇지 않다	전혀 그렇지 않다	그렇지 않다	전혀 그렇지 않다	그렇지 않다	그렇지 않다	그렇지 않다	그렇지 않다	대체로 그렇다	대체로 그렇다	대체로 그렇다	매우 그렇다	보통이다	대체로 그렇다	대체로 그렇다	보통이다	대체로 그렇다	대체로 그렇다	그렇지 않다	그렇지 않다	보통이다	보통이다	그렇지 않다	그렇지 않다	그렇지 않다	그렇지 않다	그렇지 않다	그렇지 않다	그렇지 않다	보통이다	보통이다	보통이다	그렇지 않다	그렇지 않다	그렇지 않다	그렇지 않다
여성	24	경기	4학년	중	최소 1명 이상과 함께 거주함	무	무	무	대체로 그렇다	전혀 그렇지 않다	보통이다	보통이다	그렇지 않다	전혀 그렇지 않다	전혀 그렇지 않다	전혀 그렇지 않다	전혀 그렇지 않다	전혀 그렇지 않다	전혀 그렇지 않다	전혀 그렇지 않다	전혀 그렇지 않다	전혀 그렇지 않다	매우 그렇다	매우 그렇다	매우 그렇다	매우 그렇다	전혀 그렇지 않다	전혀 그렇지 않다	전혀 그렇지 않다	전혀 그렇지 않다	전혀 그렇지 않다	대체로 그렇다	전혀 그렇지 않다	대체로 그렇다	전혀 그렇지 않다	대체로 그렇다	전혀 그렇지 않다	매우 그렇다	대체로 그렇다	그렇지 않다	매우 그렇다	그렇지 않다	대체로 그렇다	매우 그렇다	그렇지 않다	그렇지 않다	전혀 그렇지 않다	전혀 그렇지 않다	전혀 그렇지 않다
여성	30	충청	4학년	중	최소 1명 이상과 함께 거주함	무	유	무	그렇지 않다	그렇지 않다	전혀 그렇지 않다	전혀 그렇지 않다	전혀 그렇지 않다	전혀 그렇지 않다	전혀 그렇지 않다	그렇지 않다	전혀 그렇지 않다	그렇지 않다	전혀 그렇지 않다	보통이다	보통이다	매우 그렇다	보통이다	대체로 그렇다	대체로 그렇다	보통이다	그렇지 않다	대체로 그렇다	보통이다	대체로 그렇다	그렇지 않다	대체로 그렇다	그렇지 않다	매우 그렇다	전혀 그렇지 않다	대체로 그렇다	그렇지 않다	대체로 그렇다	대체로 그렇다	그렇지 않다	그렇지 않다	전혀 그렇지 않다	전혀 그렇지 않다	보통이다	그렇지 않다	보통이다	전혀 그렇지 않다	전혀 그렇지 않다	전혀 그렇지 않다
여성	24	경기	4학년	중	최소 1명 이상과 함께 거주함	무	유	무	전혀 그렇지 않다	전혀 그렇지 않다	전혀 그렇지 않다	전혀 그렇지 않다	그렇지 않다	전혀 그렇지 않다	보통이다	그렇지 않다	그렇지 않다	보통이다	그렇지 않다	그렇지 않다	그렇지 않다	대체로 그렇다	보통이다	보통이다	대체로 그렇다	대체로 그렇다	보통이다	보통이다	전혀 그렇지 않다	보통이다	그렇지 않다	그렇지 않다	대체로 그렇다	대체로 그렇다	보통이다	보통이다	보통이다	그렇지 않다	그렇지 않다	대체로 그렇다	그렇지 않다	전혀 그렇지 않다	대체로 그렇다	대체로 그렇다	그렇지 않다	전혀 그렇지 않다	그렇지 않다	전혀 그렇지 않다	전혀 그렇지 않다
여성	23	경기	3학년	중	혼자 생활함	무	무	무	그렇지 않다	그렇지 않다	그렇지 않다	전혀 그렇지 않다	그렇지 않다	그렇지 않다	전혀 그렇지 않다	그렇지 않다	그렇지 않다	전혀 그렇지 않다	그렇지 않다	보통이다	전혀 그렇지 않다	매우 그렇다	대체로 그렇다	매우 그렇다	보통이다	보통이다	그렇지 않다	그렇지 않다	그렇지 않다	전혀 그렇지 않다	그렇지 않다	그렇지 않다	그렇지 않다	전혀 그렇지 않다	전혀 그렇지 않다	전혀 그렇지 않다	전혀 그렇지 않다	전혀 그렇지 않다	그렇지 않다	전혀 그렇지 않다	전혀 그렇지 않다	보통이다	보통이다	전혀 그렇지 않다	그렇지 않다	그렇지 않다	전혀 그렇지 않다	그렇지 않다	그렇지 않다
남성	25	서울	4학년	중	최소 1명 이상과 함께 거주함	무	무	무	그렇지 않다	전혀 그렇지 않다	그렇지 않다	전혀 그렇지 않다	그렇지 않다	보통이다	보통이다	그렇지 않다	보통이다	그렇지 않다	전혀 그렇지 않다	전혀 그렇지 않다	전혀 그렇지 않다	대체로 그렇다	매우 그렇다	매우 그렇다	매우 그렇다	대체로 그렇다	전혀 그렇지 않다	전혀 그렇지 않다	전혀 그렇지 않다	그렇지 않다	전혀 그렇지 않다	그렇지 않다	그렇지 않다	그렇지 않다	그렇지 않다	그렇지 않다	그렇지 않다	전혀 그렇지 않다	그렇지 않다	보통이다	그렇지 않다	그렇지 않다	보통이다	보통이다	전혀 그렇지 않다	전혀 그렇지 않다	그렇지 않다	그렇지 않다	그렇지 않다
남성	23	경기	2학년	중	최소 1명 이상과 함께 거주함	무	무	무	그렇지 않다	전혀 그렇지 않다	그렇지 않다	전혀 그렇지 않다	그렇지 않다	보통이다	그렇지 않다	전혀 그렇지 않다	그렇지 않다	그렇지 않다	전혀 그렇지 않다	그렇지 않다	전혀 그렇지 않다	대체로 그렇다	대체로 그렇다	보통이다	대체로 그렇다	보통이다	대체로 그렇다	보통이다	보통이다	보통이다	보통이다	그렇지 않다	대체로 그렇다	보통이다	그렇지 않다	그렇지 않다	그렇지 않다	보통이다	그렇지 않다	그렇지 않다	그렇지 않다	그렇지 않다	보통이다	전혀 그렇지 않다	그렇지 않다	그렇지 않다	그렇지 않다	그렇지 않다	그렇지 않다
여성	24	서울	4학년	중	최소 1명 이상과 함께 거주함	무	유	무	대체로 그렇다	보통이다	전혀 그렇지 않다	대체로 그렇다	전혀 그렇지 않다	그렇지 않다	그렇지 않다	그렇지 않다	그렇지 않다	그렇지 않다	그렇지 않다	그렇지 않다	그렇지 않다	대체로 그렇다	대체로 그렇다	대체로 그렇다	대체로 그렇다	대체로 그렇다	대체로 그렇다	대체로 그렇다	전혀 그렇지 않다	대체로 그렇다	대체로 그렇다	그렇지 않다	대체로 그렇다	매우 그렇다	매우 그렇다	보통이다	매우 그렇다	전혀 그렇지 않다	전혀 그렇지 않다	매우 그렇다	보통이다	전혀 그렇지 않다	대체로 그렇다	대체로 그렇다	매우 그렇다	그렇지 않다	전혀 그렇지 않다	전혀 그렇지 않다	전혀 그렇지 않다
남성	23	경기	2학년	중	최소 1명 이상과 함께 거주함	무	무	무	전혀 그렇지 않다	전혀 그렇지 않다	그렇지 않다	그렇지 않다	전혀 그렇지 않다	보통이다	그렇지 않다	보통이다	그렇지 않다	전혀 그렇지 않다	그렇지 않다	그렇지 않다	전혀 그렇지 않다	매우 그렇다	매우 그렇다	매우 그렇다	대체로 그렇다	보통이다	보통이다	대체로 그렇다	대체로 그렇다	보통이다	대체로 그렇다	매우 그렇다	보통이다	보통이다	보통이다	대체로 그렇다	보통이다	보통이다	그렇지 않다	대체로 그렇다	보통이다	보통이다	보통이다	그렇지 않다	보통이다	보통이다	전혀 그렇지 않다	그렇지 않다	그렇지 않다
여성	22	경기	2학년	중	혼자 생활함	무	무	무	그렇지 않다	전혀 그렇지 않다	그렇지 않다	전혀 그렇지 않다	보통이다	전혀 그렇지 않다	그렇지 않다	그렇지 않다	전혀 그렇지 않다	그렇지 않다	그렇지 않다	그렇지 않다	전혀 그렇지 않다	대체로 그렇다	매우 그렇다	대체로 그렇다	대체로 그렇다	대체로 그렇다	대체로 그렇다	보통이다	그렇지 않다	그렇지 않다	보통이다	보통이다	보통이다	대체로 그렇다	보통이다	보통이다	대체로 그렇다	대체로 그렇다	보통이다	그렇지 않다	그렇지 않다	그렇지 않다	보통이다	전혀 그렇지 않다	보통이다	그렇지 않다	보통이다	보통이다	그렇지 않다
여성	23	경기	4학년	중	최소 1명 이상과 함께 거주함	무	유	무	매우 그렇다	대체로 그렇다	대체로 그렇다	매우 그렇다	전혀 그렇지 않다	보통이다	대체로 그렇다	매우 그렇다	보통이다	대체로 그렇다	대체로 그렇다	대체로 그렇다	대체로 그렇다	그렇지 않다	보통이다	대체로 그렇다	그렇지 않다	보통이다	보통이다	매우 그렇다	전혀 그렇지 않다	보통이다	대체로 그렇다	그렇지 않다	대체로 그렇다	그렇지 않다	그렇지 않다	그렇지 않다	대체로 그렇다	보통이다	보통이다	매우 그렇다	전혀 그렇지 않다	전혀 그렇지 않다	그렇지 않다	대체로 그렇다	대체로 그렇다	대체로 그렇다	전혀 그렇지 않다	그렇지 않다	그렇지 않다
남성	27	경기	4학년	하	최소 1명 이상과 함께 거주함	무	무	무	보통이다	그렇지 않다	그렇지 않다	그렇지 않다	그렇지 않다	전혀 그렇지 않다	전혀 그렇지 않다	전혀 그렇지 않다	전혀 그렇지 않다	전혀 그렇지 않다	전혀 그렇지 않다	그렇지 않다	전혀 그렇지 않다	대체로 그렇다	대체로 그렇다	매우 그렇다	매우 그렇다	대체로 그렇다	대체로 그렇다	대체로 그렇다	보통이다	매우 그렇다	보통이다	그렇지 않다	그렇지 않다	대체로 그렇다	보통이다	그렇지 않다	보통이다	보통이다	그렇지 않다	대체로 그렇다	대체로 그렇다	그렇지 않다	보통이다	그렇지 않다	보통이다	보통이다	그렇지 않다	전혀 그렇지 않다	그렇지 않다
여성	24	경기	4학년	중	최소 1명 이상과 함께 거주함	무	무	무	그렇지 않다	전혀 그렇지 않다	대체로 그렇다	대체로 그렇다	대체로 그렇다	전혀 그렇지 않다	전혀 그렇지 않다	전혀 그렇지 않다	전혀 그렇지 않다	전혀 그렇지 않다	전혀 그렇지 않다	전혀 그렇지 않다	대체로 그렇다	그렇지 않다	대체로 그렇다	대체로 그렇다	매우 그렇다	그렇지 않다	대체로 그렇다	그렇지 않다	전혀 그렇지 않다	전혀 그렇지 않다	그렇지 않다	대체로 그렇다	대체로 그렇다	전혀 그렇지 않다	그렇지 않다	전혀 그렇지 않다	대체로 그렇다	매우 그렇다	대체로 그렇다	보통이다	그렇지 않다	전혀 그렇지 않다	대체로 그렇다	그렇지 않다	그렇지 않다	그렇지 않다	그렇지 않다	그렇지 않다	전혀 그렇지 않다
여성	21	서울	2학년	중	혼자 생활함	무	무	무	그렇지 않다	전혀 그렇지 않다	전혀 그렇지 않다	그렇지 않다	그렇지 않다	전혀 그렇지 않다	전혀 그렇지 않다	그렇지 않다	그렇지 않다	전혀 그렇지 않다	전혀 그렇지 않다	보통이다	그렇지 않다	대체로 그렇다	보통이다	보통이다	보통이다	보통이다	대체로 그렇다	대체로 그렇다	보통이다	보통이다	대체로 그렇다	그렇지 않다	보통이다	보통이다	대체로 그렇다	그렇지 않다	대체로 그렇다	그렇지 않다	그렇지 않다	보통이다	대체로 그렇다	그렇지 않다	그렇지 않다	보통이다	보통이다	보통이다	그렇지 않다	전혀 그렇지 않다	보통이다
여성	25	경기	4학년	상	최소 1명 이상과 함께 거주함	무	유	무	그렇지 않다	그렇지 않다	전혀 그렇지 않다	전혀 그렇지 않다	전혀 그렇지 않다	그렇지 않다	전혀 그렇지 않다	전혀 그렇지 않다	전혀 그렇지 않다	그렇지 않다	전혀 그렇지 않다	그렇지 않다	그렇지 않다	대체로 그렇다	대체로 그렇다	대체로 그렇다	대체로 그렇다	대체로 그렇다	그렇지 않다	전혀 그렇지 않다	대체로 그렇다	보통이다	보통이다	보통이다	그렇지 않다	대체로 그렇다	그렇지 않다	대체로 그렇다	그렇지 않다	보통이다	보통이다	대체로 그렇다	전혀 그렇지 않다	전혀 그렇지 않다	보통이다	매우 그렇다	보통이다	그렇지 않다	그렇지 않다	전혀 그렇지 않다	전혀 그렇지 않다
여성	25	경기	4학년	중	최소 1명 이상과 함께 거주함	무	유	무	보통이다	그렇지 않다	전혀 그렇지 않다	그렇지 않다	그렇지 않다	그렇지 않다	그렇지 않다	그렇지 않다	전혀 그렇지 않다	전혀 그렇지 않다	전혀 그렇지 않다	전혀 그렇지 않다	전혀 그렇지 않다	대체로 그렇다	대체로 그렇다	대체로 그렇다	대체로 그렇다	보통이다	그렇지 않다	대체로 그렇다	그렇지 않다	대체로 그렇다	대체로 그렇다	그렇지 않다	보통이다	대체로 그렇다	그렇지 않다	보통이다	대체로 그렇다	대체로 그렇다	그렇지 않다	대체로 그렇다	대체로 그렇다	전혀 그렇지 않다	전혀 그렇지 않다	대체로 그렇다	보통이다	그렇지 않다	그렇지 않다	전혀 그렇지 않다	그렇지 않다
여성	30	강원	4학년	중	최소 1명 이상과 함께 거주함	무	유	무	그렇지 않다	그렇지 않다	그렇지 않다	그렇지 않다	전혀 그렇지 않다	그렇지 않다	그렇지 않다	그렇지 않다	그렇지 않다	그렇지 않다	그렇지 않다	보통이다	보통이다	보통이다	보통이다	대체로 그렇다	대체로 그렇다	보통이다	그렇지 않다	보통이다	그렇지 않다	그렇지 않다	그렇지 않다	보통이다	그렇지 않다	대체로 그렇다	전혀 그렇지 않다	대체로 그렇다	그렇지 않다	대체로 그렇다	보통이다	대체로 그렇다	전혀 그렇지 않다	전혀 그렇지 않다	그렇지 않다	보통이다	그렇지 않다	대체로 그렇다	전혀 그렇지 않다	전혀 그렇지 않다	전혀 그렇지 않다
남성	26	서울	3학년	중	혼자 생활함	무	무	무	보통이다	보통이다	그렇지 않다	그렇지 않다	그렇지 않다	그렇지 않다	그렇지 않다	전혀 그렇지 않다	그렇지 않다	보통이다	그렇지 않다	그렇지 않다	전혀 그렇지 않다	대체로 그렇다	보통이다	보통이다	대체로 그렇다	대체로 그렇다	그렇지 않다	그렇지 않다	그렇지 않다	보통이다	보통이다	대체로 그렇다	보통이다	대체로 그렇다	그렇지 않다	대체로 그렇다	보통이다	대체로 그렇다	보통이다	그렇지 않다	그렇지 않다	보통이다	전혀 그렇지 않다	대체로 그렇다	그렇지 않다	그렇지 않다	그렇지 않다	전혀 그렇지 않다	전혀 그렇지 않다
남성	25	서울	4학년	중	최소 1명 이상과 함께 거주함	무	무	무	그렇지 않다	전혀 그렇지 않다	그렇지 않다	전혀 그렇지 않다	전혀 그렇지 않다	그렇지 않다	보통이다	대체로 그렇다	대체로 그렇다	대체로 그렇다	보통이다	보통이다	대체로 그렇다	보통이다	매우 그렇다	보통이다	그렇지 않다	보통이다	대체로 그렇다	대체로 그렇다	대체로 그렇다	대체로 그렇다	대체로 그렇다	보통이다	그렇지 않다	보통이다	보통이다	대체로 그렇다	전혀 그렇지 않다	대체로 그렇다	대체로 그렇다	보통이다	전혀 그렇지 않다	전혀 그렇지 않다	대체로 그렇다	그렇지 않다	전혀 그렇지 않다	그렇지 않다	그렇지 않다	전혀 그렇지 않다	그렇지 않다
남성	21	경기	2학년	중	최소 1명 이상과 함께 거주함	무	무	무	그렇지 않다	전혀 그렇지 않다	전혀 그렇지 않다	전혀 그렇지 않다	전혀 그렇지 않다	그렇지 않다	전혀 그렇지 않다	그렇지 않다	그렇지 않다	전혀 그렇지 않다	전혀 그렇지 않다	대체로 그렇다	보통이다	보통이다	그렇지 않다	보통이다	보통이다	보통이다	그렇지 않다	그렇지 않다	보통이다	그렇지 않다	전혀 그렇지 않다	대체로 그렇다	그렇지 않다	대체로 그렇다	그렇지 않다	대체로 그렇다	그렇지 않다	대체로 그렇다	매우 그렇다	보통이다	보통이다	그렇지 않다	그렇지 않다	전혀 그렇지 않다	그렇지 않다	전혀 그렇지 않다	그렇지 않다	전혀 그렇지 않다	그렇지 않다
여성	50	경기	3학년	하	최소 1명 이상과 함께 거주함	무	유	무	보통이다	전혀 그렇지 않다	그렇지 않다	그렇지 않다	전혀 그렇지 않다	전혀 그렇지 않다	전혀 그렇지 않다	전혀 그렇지 않다	전혀 그렇지 않다	전혀 그렇지 않다	그렇지 않다	대체로 그렇다	보통이다	그렇지 않다	그렇지 않다	그렇지 않다	그렇지 않다	그렇지 않다	그렇지 않다	그렇지 않다	전혀 그렇지 않다	보통이다	대체로 그렇다	그렇지 않다	전혀 그렇지 않다	매우 그렇다	그렇지 않다	매우 그렇다	보통이다	매우 그렇다	매우 그렇다	전혀 그렇지 않다	전혀 그렇지 않다	전혀 그렇지 않다	대체로 그렇다	매우 그렇다	전혀 그렇지 않다	대체로 그렇다	그렇지 않다	전혀 그렇지 않다	전혀 그렇지 않다
여성	27	서울	4학년	중	혼자 생활함	무	유	무	전혀 그렇지 않다	전혀 그렇지 않다	전혀 그렇지 않다	전혀 그렇지 않다	전혀 그렇지 않다	전혀 그렇지 않다	전혀 그렇지 않다	보통이다	전혀 그렇지 않다	전혀 그렇지 않다	전혀 그렇지 않다	전혀 그렇지 않다	전혀 그렇지 않다	보통이다	대체로 그렇다	대체로 그렇다	보통이다	대체로 그렇다	그렇지 않다	그렇지 않다	그렇지 않다	보통이다	그렇지 않다	대체로 그렇다	그렇지 않다	대체로 그렇다	그렇지 않다	대체로 그렇다	그렇지 않다	매우 그렇다	매우 그렇다	그렇지 않다	전혀 그렇지 않다	전혀 그렇지 않다	전혀 그렇지 않다	대체로 그렇다	전혀 그렇지 않다	전혀 그렇지 않다	그렇지 않다	그렇지 않다	그렇지 않다
여성	23	경상	4학년	중	혼자 생활함	무	무	무	그렇지 않다	그렇지 않다	그렇지 않다	그렇지 않다	그렇지 않다	그렇지 않다	그렇지 않다	보통이다	그렇지 않다	그렇지 않다	그렇지 않다	그렇지 않다	대체로 그렇다	보통이다	그렇지 않다	보통이다	보통이다	그렇지 않다	그렇지 않다	그렇지 않다	대체로 그렇다	그렇지 않다	그렇지 않다	매우 그렇다	전혀 그렇지 않다	매우 그렇다	전혀 그렇지 않다	매우 그렇다	전혀 그렇지 않다	대체로 그렇다	매우 그렇다	전혀 그렇지 않다	전혀 그렇지 않다	전혀 그렇지 않다	전혀 그렇지 않다	매우 그렇다	전혀 그렇지 않다	전혀 그렇지 않다	보통이다	보통이다	그렇지 않다
여성	23	경기	3학년	하	혼자 생활함	무	무	무	대체로 그렇다	그렇지 않다	대체로 그렇다	그렇지 않다	그렇지 않다	그렇지 않다	그렇지 않다	그렇지 않다	그렇지 않다	그렇지 않다	그렇지 않다	대체로 그렇다	대체로 그렇다	보통이다	보통이다	보통이다	보통이다	보통이다	그렇지 않다	대체로 그렇다	대체로 그렇다	대체로 그렇다	그렇지 않다	그렇지 않다	그렇지 않다	대체로 그렇다	그렇지 않다	대체로 그렇다	그렇지 않다	그렇지 않다	보통이다	대체로 그렇다	그렇지 않다	그렇지 않다	보통이다	대체로 그렇다	그렇지 않다	대체로 그렇다	그렇지 않다	그렇지 않다	그렇지 않다
여성	27	광역시	4학년	중	최소 1명 이상과 함께 거주함	무	무	유	보통이다	보통이다	보통이다	보통이다	전혀 그렇지 않다	보통이다	대체로 그렇다	대체로 그렇다	보통이다	대체로 그렇다	매우 그렇다	대체로 그렇다	대체로 그렇다	그렇지 않다	그렇지 않다	대체로 그렇다	보통이다	보통이다	그렇지 않다	전혀 그렇지 않다	대체로 그렇다	그렇지 않다	전혀 그렇지 않다	매우 그렇다	그렇지 않다	대체로 그렇다	보통이다	보통이다	그렇지 않다	매우 그렇다	그렇지 않다	전혀 그렇지 않다	전혀 그렇지 않다	전혀 그렇지 않다	그렇지 않다	매우 그렇다	그렇지 않다	그렇지 않다	대체로 그렇다	대체로 그렇다	대체로 그렇다
여성	29	광역시	4학년	중	최소 1명 이상과 함께 거주함	무	무	무	그렇지 않다	그렇지 않다	그렇지 않다	전혀 그렇지 않다	전혀 그렇지 않다	전혀 그렇지 않다	전혀 그렇지 않다	전혀 그렇지 않다	전혀 그렇지 않다	전혀 그렇지 않다	전혀 그렇지 않다	전혀 그렇지 않다	전혀 그렇지 않다	전혀 그렇지 않다	전혀 그렇지 않다	전혀 그렇지 않다	전혀 그렇지 않다	전혀 그렇지 않다	전혀 그렇지 않다	전혀 그렇지 않다	전혀 그렇지 않다	전혀 그렇지 않다	전혀 그렇지 않다	전혀 그렇지 않다	그렇지 않다	전혀 그렇지 않다	전혀 그렇지 않다	전혀 그렇지 않다	전혀 그렇지 않다	그렇지 않다	전혀 그렇지 않다	전혀 그렇지 않다	전혀 그렇지 않다	전혀 그렇지 않다	전혀 그렇지 않다	전혀 그렇지 않다	전혀 그렇지 않다	전혀 그렇지 않다	전혀 그렇지 않다	전혀 그렇지 않다	전혀 그렇지 않다
남성	23	경기	1학년	중	최소 1명 이상과 함께 거주함	무	유	무	전혀 그렇지 않다	전혀 그렇지 않다	전혀 그렇지 않다	그렇지 않다	전혀 그렇지 않다	전혀 그렇지 않다	전혀 그렇지 않다	전혀 그렇지 않다	전혀 그렇지 않다	전혀 그렇지 않다	전혀 그렇지 않다	대체로 그렇다	그렇지 않다	보통이다	그렇지 않다	보통이다	대체로 그렇다	대체로 그렇다	전혀 그렇지 않다	전혀 그렇지 않다	대체로 그렇다	전혀 그렇지 않다	전혀 그렇지 않다	대체로 그렇다	전혀 그렇지 않다	매우 그렇다	전혀 그렇지 않다	매우 그렇다	전혀 그렇지 않다	매우 그렇다	매우 그렇다	전혀 그렇지 않다	전혀 그렇지 않다	전혀 그렇지 않다	전혀 그렇지 않다	보통이다	전혀 그렇지 않다	전혀 그렇지 않다	보통이다	그렇지 않다	대체로 그렇다
여성	25	서울	3학년	중	혼자 생활함	유	유	유	보통이다	보통이다	보통이다	보통이다	보통이다	보통이다	보통이다	대체로 그렇다	그렇지 않다	그렇지 않다	보통이다	보통이다	보통이다	보통이다	그렇지 않다	보통이다	보통이다	대체로 그렇다	대체로 그렇다	대체로 그렇다	대체로 그렇다	보통이다	보통이다	대체로 그렇다	보통이다	대체로 그렇다	매우 그렇다	대체로 그렇다	대체로 그렇다	대체로 그렇다	대체로 그렇다	보통이다	보통이다	대체로 그렇다	보통이다	보통이다	보통이다	보통이다	그렇지 않다	보통이다	보통이다
남성	25	경상	4학년	하	최소 1명 이상과 함께 거주함	무	무	무	그렇지 않다	그렇지 않다	보통이다	그렇지 않다	그렇지 않다	그렇지 않다	그렇지 않다	그렇지 않다	그렇지 않다	그렇지 않다	그렇지 않다	그렇지 않다	그렇지 않다	보통이다	보통이다	보통이다	보통이다	보통이다	보통이다	대체로 그렇다	보통이다	대체로 그렇다	보통이다	전혀 그렇지 않다	보통이다	보통이다	보통이다	보통이다	보통이다	보통이다	보통이다	보통이다	보통이다	그렇지 않다	대체로 그렇다	그렇지 않다	보통이다	보통이다	보통이다	보통이다	보통이다
여성	24	서울	4학년	중	최소 1명 이상과 함께 거주함	무	무	무	보통이다	보통이다	보통이다	보통이다	그렇지 않다	그렇지 않다	그렇지 않다	그렇지 않다	그렇지 않다	그렇지 않다	전혀 그렇지 않다	그렇지 않다	그렇지 않다	보통이다	보통이다	보통이다	대체로 그렇다	보통이다	보통이다	보통이다	전혀 그렇지 않다	대체로 그렇다	대체로 그렇다	보통이다	그렇지 않다	그렇지 않다	보통이다	그렇지 않다	대체로 그렇다	보통이다	그렇지 않다	대체로 그렇다	그렇지 않다	그렇지 않다	보통이다	그렇지 않다	대체로 그렇다	그렇지 않다	그렇지 않다	그렇지 않다	보통이다
여성	23	서울	4학년	중	최소 1명 이상과 함께 거주함	무	유	무	전혀 그렇지 않다	전혀 그렇지 않다	전혀 그렇지 않다	전혀 그렇지 않다	전혀 그렇지 않다	전혀 그렇지 않다	전혀 그렇지 않다	전혀 그렇지 않다	전혀 그렇지 않다	전혀 그렇지 않다	전혀 그렇지 않다	전혀 그렇지 않다	전혀 그렇지 않다	보통이다	보통이다	대체로 그렇다	대체로 그렇다	보통이다	그렇지 않다	전혀 그렇지 않다	그렇지 않다	그렇지 않다	그렇지 않다	보통이다	그렇지 않다	대체로 그렇다	전혀 그렇지 않다	대체로 그렇다	그렇지 않다	대체로 그렇다	대체로 그렇다	보통이다	전혀 그렇지 않다	전혀 그렇지 않다	그렇지 않다	대체로 그렇다	그렇지 않다	전혀 그렇지 않다	그렇지 않다	전혀 그렇지 않다	그렇지 않다
여성	28	경상	4학년	하	최소 1명 이상과 함께 거주함	무	무	무	대체로 그렇다	대체로 그렇다	대체로 그렇다	대체로 그렇다	전혀 그렇지 않다	전혀 그렇지 않다	전혀 그렇지 않다	전혀 그렇지 않다	보통이다	보통이다	대체로 그렇다	대체로 그렇다	대체로 그렇다	전혀 그렇지 않다	그렇지 않다	그렇지 않다	보통이다	전혀 그렇지 않다	전혀 그렇지 않다	전혀 그렇지 않다	대체로 그렇다	그렇지 않다	전혀 그렇지 않다	매우 그렇다	그렇지 않다	매우 그렇다	전혀 그렇지 않다	대체로 그렇다	그렇지 않다	매우 그렇다	대체로 그렇다	대체로 그렇다	그렇지 않다	그렇지 않다	보통이다	대체로 그렇다	그렇지 않다	대체로 그렇다	그렇지 않다	그렇지 않다	그렇지 않다
남성	24	서울	2학년	중	혼자 생활함	무	유	무	대체로 그렇다	그렇지 않다	보통이다	그렇지 않다	전혀 그렇지 않다	그렇지 않다	그렇지 않다	그렇지 않다	전혀 그렇지 않다	그렇지 않다	그렇지 않다	그렇지 않다	대체로 그렇다	그렇지 않다	그렇지 않다	대체로 그렇다	대체로 그렇다	대체로 그렇다	대체로 그렇다	대체로 그렇다	매우 그렇다	그렇지 않다	그렇지 않다	대체로 그렇다	전혀 그렇지 않다	대체로 그렇다	전혀 그렇지 않다	매우 그렇다	그렇지 않다	매우 그렇다	매우 그렇다	그렇지 않다	그렇지 않다	그렇지 않다	그렇지 않다	그렇지 않다	그렇지 않다	전혀 그렇지 않다	그렇지 않다	그렇지 않다	대체로 그렇다
여성	21	경기	1학년	중	최소 1명 이상과 함께 거주함	무	무	무	전혀 그렇지 않다	전혀 그렇지 않다	전혀 그렇지 않다	전혀 그렇지 않다	전혀 그렇지 않다	전혀 그렇지 않다	전혀 그렇지 않다	전혀 그렇지 않다	전혀 그렇지 않다	전혀 그렇지 않다	전혀 그렇지 않다	전혀 그렇지 않다	보통이다	보통이다	대체로 그렇다	대체로 그렇다	대체로 그렇다	대체로 그렇다	보통이다	전혀 그렇지 않다	전혀 그렇지 않다	전혀 그렇지 않다	전혀 그렇지 않다	보통이다	대체로 그렇다	전혀 그렇지 않다	전혀 그렇지 않다	대체로 그렇다	전혀 그렇지 않다	전혀 그렇지 않다	전혀 그렇지 않다	그렇지 않다	그렇지 않다	보통이다	보통이다	그렇지 않다	전혀 그렇지 않다	전혀 그렇지 않다	전혀 그렇지 않다	전혀 그렇지 않다	전혀 그렇지 않다
여성	23	전라	4학년	중	최소 1명 이상과 함께 거주함	무	유	유	전혀 그렇지 않다	전혀 그렇지 않다	전혀 그렇지 않다	전혀 그렇지 않다	전혀 그렇지 않다	전혀 그렇지 않다	전혀 그렇지 않다	전혀 그렇지 않다	전혀 그렇지 않다	전혀 그렇지 않다	전혀 그렇지 않다	전혀 그렇지 않다	대체로 그렇다	대체로 그렇다	대체로 그렇다	매우 그렇다	매우 그렇다	매우 그렇다	전혀 그렇지 않다	매우 그렇다	그렇지 않다	매우 그렇다	그렇지 않다	그렇지 않다	그렇지 않다	대체로 그렇다	대체로 그렇다	그렇지 않다	대체로 그렇다	대체로 그렇다	그렇지 않다	대체로 그렇다	전혀 그렇지 않다	전혀 그렇지 않다	전혀 그렇지 않다	대체로 그렇다	대체로 그렇다	전혀 그렇지 않다	전혀 그렇지 않다	전혀 그렇지 않다	전혀 그렇지 않다
여성	23	서울	4학년	중	최소 1명 이상과 함께 거주함	무	유	무	전혀 그렇지 않다	그렇지 않다	그렇지 않다	전혀 그렇지 않다	전혀 그렇지 않다	전혀 그렇지 않다	전혀 그렇지 않다	전혀 그렇지 않다	전혀 그렇지 않다	전혀 그렇지 않다	그렇지 않다	전혀 그렇지 않다	보통이다	그렇지 않다	보통이다	그렇지 않다	보통이다	보통이다	그렇지 않다	대체로 그렇다	대체로 그렇다	그렇지 않다	그렇지 않다	전혀 그렇지 않다	보통이다	대체로 그렇다	대체로 그렇다	매우 그렇다	대체로 그렇다	대체로 그렇다	그렇지 않다	보통이다	전혀 그렇지 않다	전혀 그렇지 않다	그렇지 않다	그렇지 않다	전혀 그렇지 않다	전혀 그렇지 않다	그렇지 않다	그렇지 않다	그렇지 않다
남성	29	서울	4학년	하	혼자 생활함	무	무	무	대체로 그렇다	전혀 그렇지 않다	보통이다	그렇지 않다	매우 그렇다	전혀 그렇지 않다	전혀 그렇지 않다	전혀 그렇지 않다	전혀 그렇지 않다	전혀 그렇지 않다	전혀 그렇지 않다	전혀 그렇지 않다	전혀 그렇지 않다	보통이다	보통이다	전혀 그렇지 않다	대체로 그렇다	보통이다	그렇지 않다	그렇지 않다	대체로 그렇다	그렇지 않다	그렇지 않다	그렇지 않다	그렇지 않다	그렇지 않다	그렇지 않다	그렇지 않다	그렇지 않다	그렇지 않다	그렇지 않다	그렇지 않다	그렇지 않다	그렇지 않다	그렇지 않다	그렇지 않다	그렇지 않다	전혀 그렇지 않다	그렇지 않다	그렇지 않다	전혀 그렇지 않다
여성	24	서울	4학년	중	최소 1명 이상과 함께 거주함	무	유	무	전혀 그렇지 않다	전혀 그렇지 않다	전혀 그렇지 않다	전혀 그렇지 않다	전혀 그렇지 않다	전혀 그렇지 않다	전혀 그렇지 않다	전혀 그렇지 않다	전혀 그렇지 않다	전혀 그렇지 않다	전혀 그렇지 않다	전혀 그렇지 않다	전혀 그렇지 않다	매우 그렇다	매우 그렇다	매우 그렇다	매우 그렇다	대체로 그렇다	전혀 그렇지 않다	전혀 그렇지 않다	보통이다	대체로 그렇다	그렇지 않다	대체로 그렇다	보통이다	대체로 그렇다	전혀 그렇지 않다	보통이다	전혀 그렇지 않다	대체로 그렇다	그렇지 않다	보통이다	그렇지 않다	전혀 그렇지 않다	그렇지 않다	대체로 그렇다	전혀 그렇지 않다	전혀 그렇지 않다	전혀 그렇지 않다	전혀 그렇지 않다	전혀 그렇지 않다
여성	30	경기	4학년	중	최소 1명 이상과 함께 거주함	무	유	무	보통이다	보통이다	그렇지 않다	보통이다	보통이다	그렇지 않다	그렇지 않다	보통이다	그렇지 않다	보통이다	그렇지 않다	보통이다	보통이다	보통이다	보통이다	그렇지 않다	대체로 그렇다	대체로 그렇다	그렇지 않다	대체로 그렇다	그렇지 않다	대체로 그렇다	보통이다	그렇지 않다	보통이다	그렇지 않다	전혀 그렇지 않다	보통이다	보통이다	그렇지 않다	그렇지 않다	보통이다	대체로 그렇다	보통이다	보통이다	그렇지 않다	보통이다	보통이다	그렇지 않다	그렇지 않다	그렇지 않다
여성	23	경기	4학년	중	최소 1명 이상과 함께 거주함	무	유	무	전혀 그렇지 않다	전혀 그렇지 않다	전혀 그렇지 않다	전혀 그렇지 않다	전혀 그렇지 않다	전혀 그렇지 않다	전혀 그렇지 않다	전혀 그렇지 않다	전혀 그렇지 않다	전혀 그렇지 않다	전혀 그렇지 않다	전혀 그렇지 않다	전혀 그렇지 않다	대체로 그렇다	대체로 그렇다	매우 그렇다	매우 그렇다	보통이다	보통이다	대체로 그렇다	그렇지 않다	보통이다	대체로 그렇다	전혀 그렇지 않다	그렇지 않다	대체로 그렇다	보통이다	대체로 그렇다	그렇지 않다	그렇지 않다	전혀 그렇지 않다	대체로 그렇다	전혀 그렇지 않다	전혀 그렇지 않다	보통이다	그렇지 않다	그렇지 않다	전혀 그렇지 않다	전혀 그렇지 않다	전혀 그렇지 않다	전혀 그렇지 않다
여성	30	광역시	4학년	중	혼자 생활함	무	유	무	전혀 그렇지 않다	전혀 그렇지 않다	전혀 그렇지 않다	전혀 그렇지 않다	그렇지 않다	전혀 그렇지 않다	전혀 그렇지 않다	전혀 그렇지 않다	전혀 그렇지 않다	전혀 그렇지 않다	전혀 그렇지 않다	전혀 그렇지 않다	전혀 그렇지 않다	보통이다	대체로 그렇다	대체로 그렇다	매우 그렇다	보통이다	그렇지 않다	매우 그렇다	그렇지 않다	대체로 그렇다	대체로 그렇다	전혀 그렇지 않다	대체로 그렇다	전혀 그렇지 않다	그렇지 않다	전혀 그렇지 않다	대체로 그렇다	전혀 그렇지 않다	전혀 그렇지 않다	대체로 그렇다	그렇지 않다	전혀 그렇지 않다	보통이다	보통이다	대체로 그렇다	전혀 그렇지 않다	전혀 그렇지 않다	전혀 그렇지 않다	전혀 그렇지 않다
남성	25	경기	4학년	중	최소 1명 이상과 함께 거주함	무	유	무	보통이다	보통이다	대체로 그렇다	전혀 그렇지 않다	전혀 그렇지 않다	전혀 그렇지 않다	전혀 그렇지 않다	전혀 그렇지 않다	전혀 그렇지 않다	전혀 그렇지 않다	전혀 그렇지 않다	그렇지 않다	그렇지 않다	대체로 그렇다	보통이다	매우 그렇다	매우 그렇다	대체로 그렇다	그렇지 않다	그렇지 않다	보통이다	대체로 그렇다	대체로 그렇다	보통이다	그렇지 않다	매우 그렇다	그렇지 않다	대체로 그렇다	보통이다	전혀 그렇지 않다	대체로 그렇다	보통이다	그렇지 않다	그렇지 않다	보통이다	보통이다	그렇지 않다	전혀 그렇지 않다	전혀 그렇지 않다	전혀 그렇지 않다	전혀 그렇지 않다
여성	21	충청	2학년	중	최소 1명 이상과 함께 거주함	무	무	무	보통이다	그렇지 않다	그렇지 않다	그렇지 않다	그렇지 않다	전혀 그렇지 않다	그렇지 않다	그렇지 않다	그렇지 않다	그렇지 않다	그렇지 않다	보통이다	보통이다	대체로 그렇다	보통이다	보통이다	대체로 그렇다	보통이다	그렇지 않다	대체로 그렇다	보통이다	대체로 그렇다	보통이다	그렇지 않다	그렇지 않다	대체로 그렇다	보통이다	대체로 그렇다	보통이다	보통이다	대체로 그렇다	보통이다	그렇지 않다	전혀 그렇지 않다	대체로 그렇다	보통이다	전혀 그렇지 않다	보통이다	그렇지 않다	그렇지 않다	그렇지 않다
여성	27	경기	4학년	하	최소 1명 이상과 함께 거주함	무	유	무	매우 그렇다	전혀 그렇지 않다	매우 그렇다	매우 그렇다	대체로 그렇다	전혀 그렇지 않다	전혀 그렇지 않다	전혀 그렇지 않다	전혀 그렇지 않다	전혀 그렇지 않다	전혀 그렇지 않다	전혀 그렇지 않다	전혀 그렇지 않다	대체로 그렇다	보통이다	대체로 그렇다	대체로 그렇다	대체로 그렇다	대체로 그렇다	대체로 그렇다	그렇지 않다	보통이다	보통이다	전혀 그렇지 않다	그렇지 않다	대체로 그렇다	보통이다	보통이다	보통이다	그렇지 않다	대체로 그렇다	대체로 그렇다	전혀 그렇지 않다	전혀 그렇지 않다	보통이다	전혀 그렇지 않다	그렇지 않다	그렇지 않다	전혀 그렇지 않다	전혀 그렇지 않다	전혀 그렇지 않다
여성	23	서울	3학년	중	최소 1명 이상과 함께 거주함	무	무	무	그렇지 않다	그렇지 않다	전혀 그렇지 않다	전혀 그렇지 않다	전혀 그렇지 않다	그렇지 않다	그렇지 않다	그렇지 않다	그렇지 않다	전혀 그렇지 않다	전혀 그렇지 않다	보통이다	그렇지 않다	보통이다	대체로 그렇다	대체로 그렇다	대체로 그렇다	대체로 그렇다	전혀 그렇지 않다	보통이다	보통이다	전혀 그렇지 않다	전혀 그렇지 않다	보통이다	전혀 그렇지 않다	보통이다	그렇지 않다	대체로 그렇다	그렇지 않다	그렇지 않다	그렇지 않다	매우 그렇다	보통이다	전혀 그렇지 않다	보통이다	보통이다	그렇지 않다	그렇지 않다	그렇지 않다	그렇지 않다	전혀 그렇지 않다
여성	23	경기	4학년	중	최소 1명 이상과 함께 거주함	무	유	무	보통이다	보통이다	그렇지 않다	보통이다	그렇지 않다	그렇지 않다	그렇지 않다	그렇지 않다	그렇지 않다	그렇지 않다	그렇지 않다	그렇지 않다	그렇지 않다	그렇지 않다	대체로 그렇다	보통이다	보통이다	보통이다	전혀 그렇지 않다	보통이다	보통이다	대체로 그렇다	보통이다	보통이다	전혀 그렇지 않다	대체로 그렇다	보통이다	매우 그렇다	그렇지 않다	보통이다	대체로 그렇다	대체로 그렇다	그렇지 않다	그렇지 않다	그렇지 않다	매우 그렇다	그렇지 않다	전혀 그렇지 않다	전혀 그렇지 않다	전혀 그렇지 않다	대체로 그렇다
여성	35	광역시	3학년	하	최소 1명 이상과 함께 거주함	무	무	무	전혀 그렇지 않다	그렇지 않다	보통이다	보통이다	그렇지 않다	그렇지 않다	그렇지 않다	그렇지 않다	그렇지 않다	그렇지 않다	그렇지 않다	대체로 그렇다	대체로 그렇다	그렇지 않다	그렇지 않다	그렇지 않다	그렇지 않다	그렇지 않다	전혀 그렇지 않다	대체로 그렇다	대체로 그렇다	대체로 그렇다	보통이다	그렇지 않다	그렇지 않다	매우 그렇다	그렇지 않다	대체로 그렇다	그렇지 않다	매우 그렇다	보통이다	그렇지 않다	그렇지 않다	전혀 그렇지 않다	대체로 그렇다	보통이다	그렇지 않다	그렇지 않다	전혀 그렇지 않다	전혀 그렇지 않다	그렇지 않다
여성	23	서울	4학년	중	최소 1명 이상과 함께 거주함	무	유	무	그렇지 않다	전혀 그렇지 않다	전혀 그렇지 않다	그렇지 않다	그렇지 않다	그렇지 않다	그렇지 않다	전혀 그렇지 않다	그렇지 않다	전혀 그렇지 않다	전혀 그렇지 않다	보통이다	보통이다	보통이다	보통이다	보통이다	대체로 그렇다	보통이다	보통이다	보통이다	그렇지 않다	대체로 그렇다	대체로 그렇다	그렇지 않다	그렇지 않다	보통이다	대체로 그렇다	보통이다	보통이다	보통이다	보통이다	대체로 그렇다	그렇지 않다	그렇지 않다	그렇지 않다	그렇지 않다	그렇지 않다	그렇지 않다	그렇지 않다	그렇지 않다	그렇지 않다
여성	22	광역시	3학년	중	혼자 생활함	무	무	무	전혀 그렇지 않다	전혀 그렇지 않다	전혀 그렇지 않다	전혀 그렇지 않다	전혀 그렇지 않다	그렇지 않다	그렇지 않다	그렇지 않다	전혀 그렇지 않다	전혀 그렇지 않다	전혀 그렇지 않다	그렇지 않다	보통이다	대체로 그렇다	대체로 그렇다	대체로 그렇다	대체로 그렇다	대체로 그렇다	보통이다	그렇지 않다	보통이다	그렇지 않다	그렇지 않다	대체로 그렇다	그렇지 않다	보통이다	그렇지 않다	대체로 그렇다	그렇지 않다	대체로 그렇다	대체로 그렇다	그렇지 않다	그렇지 않다	그렇지 않다	그렇지 않다	대체로 그렇다	그렇지 않다	전혀 그렇지 않다	그렇지 않다	그렇지 않다	그렇지 않다
여성	23	경상	4학년	중	최소 1명 이상과 함께 거주함	무	유	무	전혀 그렇지 않다	전혀 그렇지 않다	전혀 그렇지 않다	전혀 그렇지 않다	전혀 그렇지 않다	전혀 그렇지 않다	전혀 그렇지 않다	전혀 그렇지 않다	전혀 그렇지 않다	전혀 그렇지 않다	전혀 그렇지 않다	전혀 그렇지 않다	그렇지 않다	보통이다	대체로 그렇다	보통이다	보통이다	보통이다	보통이다	매우 그렇다	그렇지 않다	전혀 그렇지 않다	대체로 그렇다	전혀 그렇지 않다	보통이다	대체로 그렇다	대체로 그렇다	전혀 그렇지 않다	대체로 그렇다	그렇지 않다	그렇지 않다	대체로 그렇다	보통이다	전혀 그렇지 않다	그렇지 않다	보통이다	보통이다	전혀 그렇지 않다	전혀 그렇지 않다	전혀 그렇지 않다	전혀 그렇지 않다
남성	24	서울	3학년	중	최소 1명 이상과 함께 거주함	무	무	무	전혀 그렇지 않다	전혀 그렇지 않다	그렇지 않다	전혀 그렇지 않다	그렇지 않다	그렇지 않다	전혀 그렇지 않다	그렇지 않다	그렇지 않다	전혀 그렇지 않다	그렇지 않다	보통이다	전혀 그렇지 않다	대체로 그렇다	대체로 그렇다	보통이다	대체로 그렇다	대체로 그렇다	보통이다	보통이다	그렇지 않다	그렇지 않다	보통이다	그렇지 않다	그렇지 않다	보통이다	보통이다	대체로 그렇다	보통이다	그렇지 않다	대체로 그렇다	전혀 그렇지 않다	그렇지 않다	전혀 그렇지 않다	그렇지 않다	보통이다	전혀 그렇지 않다	그렇지 않다	그렇지 않다	전혀 그렇지 않다	전혀 그렇지 않다
여성	21	경상	2학년	하	최소 1명 이상과 함께 거주함	무	무	무	보통이다	전혀 그렇지 않다	전혀 그렇지 않다	전혀 그렇지 않다	전혀 그렇지 않다	전혀 그렇지 않다	전혀 그렇지 않다	전혀 그렇지 않다	전혀 그렇지 않다	전혀 그렇지 않다	전혀 그렇지 않다	전혀 그렇지 않다	그렇지 않다	매우 그렇다	대체로 그렇다	매우 그렇다	매우 그렇다	매우 그렇다	대체로 그렇다	매우 그렇다	대체로 그렇다	보통이다	대체로 그렇다	전혀 그렇지 않다	대체로 그렇다	대체로 그렇다	보통이다	보통이다	대체로 그렇다	보통이다	전혀 그렇지 않다	대체로 그렇다	전혀 그렇지 않다	전혀 그렇지 않다	전혀 그렇지 않다	그렇지 않다	보통이다	전혀 그렇지 않다	전혀 그렇지 않다	전혀 그렇지 않다	전혀 그렇지 않다
여성	20	경기	1학년	중	최소 1명 이상과 함께 거주함	무	무	무	대체로 그렇다	그렇지 않다	대체로 그렇다	그렇지 않다	전혀 그렇지 않다	그렇지 않다	전혀 그렇지 않다	전혀 그렇지 않다	전혀 그렇지 않다	전혀 그렇지 않다	그렇지 않다	대체로 그렇다	대체로 그렇다	보통이다	그렇지 않다	보통이다	대체로 그렇다	그렇지 않다	보통이다	대체로 그렇다	그렇지 않다	대체로 그렇다	그렇지 않다	그렇지 않다	전혀 그렇지 않다	매우 그렇다	전혀 그렇지 않다	대체로 그렇다	그렇지 않다	대체로 그렇다	보통이다	그렇지 않다	전혀 그렇지 않다	전혀 그렇지 않다	보통이다	그렇지 않다	전혀 그렇지 않다	그렇지 않다	전혀 그렇지 않다	전혀 그렇지 않다	전혀 그렇지 않다
여성	25	경기	4학년	중	혼자 생활함	무	무	무	보통이다	보통이다	보통이다	보통이다	보통이다	보통이다	보통이다	보통이다	보통이다	보통이다	보통이다	보통이다	보통이다	보통이다	보통이다	보통이다	보통이다	보통이다	보통이다	보통이다	보통이다	보통이다	보통이다	보통이다	보통이다	보통이다	보통이다	보통이다	보통이다	보통이다	보통이다	보통이다	보통이다	보통이다	보통이다	보통이다	보통이다	보통이다	보통이다	보통이다	보통이다
여성	25	서울	4학년	중	최소 1명 이상과 함께 거주함	무	유	무	대체로 그렇다	그렇지 않다	대체로 그렇다	대체로 그렇다	보통이다	그렇지 않다	그렇지 않다	그렇지 않다	그렇지 않다	그렇지 않다	그렇지 않다	그렇지 않다	그렇지 않다	대체로 그렇다	보통이다	대체로 그렇다	대체로 그렇다	대체로 그렇다	보통이다	대체로 그렇다	그렇지 않다	대체로 그렇다	보통이다	그렇지 않다	그렇지 않다	보통이다	대체로 그렇다	그렇지 않다	대체로 그렇다	보통이다	그렇지 않다	대체로 그렇다	보통이다	그렇지 않다	그렇지 않다	보통이다	대체로 그렇다	대체로 그렇다	그렇지 않다	그렇지 않다	그렇지 않다
여성	23	충청	4학년	중	최소 1명 이상과 함께 거주함	무	유	무	그렇지 않다	보통이다	전혀 그렇지 않다	전혀 그렇지 않다	전혀 그렇지 않다	전혀 그렇지 않다	전혀 그렇지 않다	전혀 그렇지 않다	전혀 그렇지 않다	전혀 그렇지 않다	보통이다	그렇지 않다	그렇지 않다	대체로 그렇다	대체로 그렇다	대체로 그렇다	대체로 그렇다	보통이다	그렇지 않다	보통이다	대체로 그렇다	그렇지 않다	그렇지 않다	그렇지 않다	그렇지 않다	대체로 그렇다	그렇지 않다	대체로 그렇다	보통이다	그렇지 않다	대체로 그렇다	보통이다	전혀 그렇지 않다	전혀 그렇지 않다	보통이다	대체로 그렇다	그렇지 않다	전혀 그렇지 않다	전혀 그렇지 않다	전혀 그렇지 않다	전혀 그렇지 않다
여성	21	경기	2학년	중	최소 1명 이상과 함께 거주함	무	유	유	전혀 그렇지 않다	전혀 그렇지 않다	전혀 그렇지 않다	전혀 그렇지 않다	전혀 그렇지 않다	전혀 그렇지 않다	전혀 그렇지 않다	전혀 그렇지 않다	전혀 그렇지 않다	전혀 그렇지 않다	전혀 그렇지 않다	전혀 그렇지 않다	전혀 그렇지 않다	대체로 그렇다	보통이다	매우 그렇다	매우 그렇다	매우 그렇다	그렇지 않다	그렇지 않다	전혀 그렇지 않다	그렇지 않다	보통이다	보통이다	그렇지 않다	대체로 그렇다	그렇지 않다	매우 그렇다	그렇지 않다	대체로 그렇다	대체로 그렇다	보통이다	그렇지 않다	전혀 그렇지 않다	전혀 그렇지 않다	전혀 그렇지 않다	전혀 그렇지 않다	전혀 그렇지 않다	전혀 그렇지 않다	전혀 그렇지 않다	전혀 그렇지 않다
남성	26	광역시	3학년	중	최소 1명 이상과 함께 거주함	무	무	무	그렇지 않다	그렇지 않다	그렇지 않다	그렇지 않다	그렇지 않다	그렇지 않다	그렇지 않다	그렇지 않다	그렇지 않다	그렇지 않다	그렇지 않다	그렇지 않다	그렇지 않다	매우 그렇다	매우 그렇다	매우 그렇다	매우 그렇다	매우 그렇다	보통이다	보통이다	보통이다	보통이다	그렇지 않다	보통이다	그렇지 않다	대체로 그렇다	그렇지 않다	대체로 그렇다	보통이다	대체로 그렇다	보통이다	보통이다	보통이다	그렇지 않다	보통이다	그렇지 않다	그렇지 않다	그렇지 않다	그렇지 않다	그렇지 않다	그렇지 않다
여성	24	경상	4학년	중	최소 1명 이상과 함께 거주함	무	유	무	전혀 그렇지 않다	전혀 그렇지 않다	그렇지 않다	전혀 그렇지 않다	전혀 그렇지 않다	전혀 그렇지 않다	전혀 그렇지 않다	전혀 그렇지 않다	전혀 그렇지 않다	전혀 그렇지 않다	전혀 그렇지 않다	전혀 그렇지 않다	전혀 그렇지 않다	매우 그렇다	매우 그렇다	매우 그렇다	매우 그렇다	대체로 그렇다	전혀 그렇지 않다	그렇지 않다	전혀 그렇지 않다	전혀 그렇지 않다	전혀 그렇지 않다	보통이다	그렇지 않다	대체로 그렇다	그렇지 않다	보통이다	전혀 그렇지 않다	매우 그렇다	대체로 그렇다	매우 그렇다	전혀 그렇지 않다	전혀 그렇지 않다	전혀 그렇지 않다	매우 그렇다	전혀 그렇지 않다	전혀 그렇지 않다	전혀 그렇지 않다	전혀 그렇지 않다	전혀 그렇지 않다
여성	20	광역시	3학년	중	최소 1명 이상과 함께 거주함	무	유	유	그렇지 않다	그렇지 않다	전혀 그렇지 않다	전혀 그렇지 않다	전혀 그렇지 않다	전혀 그렇지 않다	전혀 그렇지 않다	전혀 그렇지 않다	전혀 그렇지 않다	전혀 그렇지 않다	전혀 그렇지 않다	전혀 그렇지 않다	전혀 그렇지 않다	보통이다	대체로 그렇다	대체로 그렇다	대체로 그렇다	대체로 그렇다	그렇지 않다	보통이다	그렇지 않다	대체로 그렇다	보통이다	그렇지 않다	그렇지 않다	대체로 그렇다	전혀 그렇지 않다	매우 그렇다	그렇지 않다	매우 그렇다	매우 그렇다	그렇지 않다	그렇지 않다	그렇지 않다	그렇지 않다	대체로 그렇다	그렇지 않다	그렇지 않다	그렇지 않다	그렇지 않다	전혀 그렇지 않다
여성	24	충청	4학년	중	최소 1명 이상과 함께 거주함	무	유	무	매우 그렇다	대체로 그렇다	전혀 그렇지 않다	매우 그렇다	매우 그렇다	대체로 그렇다	대체로 그렇다	보통이다	보통이다	그렇지 않다	전혀 그렇지 않다	매우 그렇다	매우 그렇다	보통이다	전혀 그렇지 않다	그렇지 않다	전혀 그렇지 않다	그렇지 않다	대체로 그렇다	매우 그렇다	그렇지 않다	대체로 그렇다	매우 그렇다	전혀 그렇지 않다	대체로 그렇다	매우 그렇다	매우 그렇다	그렇지 않다	매우 그렇다	그렇지 않다	그렇지 않다	매우 그렇다	전혀 그렇지 않다	전혀 그렇지 않다	전혀 그렇지 않다	전혀 그렇지 않다	대체로 그렇다	대체로 그렇다	보통이다	보통이다	대체로 그렇다
여성	23	충청	3학년	중	최소 1명 이상과 함께 거주함	무	유	무	매우 그렇다	보통이다	전혀 그렇지 않다	매우 그렇다	매우 그렇다	그렇지 않다	그렇지 않다	그렇지 않다	그렇지 않다	그렇지 않다	그렇지 않다	그렇지 않다	그렇지 않다	대체로 그렇다	대체로 그렇다	대체로 그렇다	그렇지 않다	대체로 그렇다	그렇지 않다	대체로 그렇다	그렇지 않다	대체로 그렇다	매우 그렇다	그렇지 않다	매우 그렇다	대체로 그렇다	매우 그렇다	전혀 그렇지 않다	매우 그렇다	전혀 그렇지 않다	전혀 그렇지 않다	매우 그렇다	대체로 그렇다	대체로 그렇다	매우 그렇다	전혀 그렇지 않다	매우 그렇다	매우 그렇다	그렇지 않다	그렇지 않다	대체로 그렇다
여성	22	경기	3학년	하	최소 1명 이상과 함께 거주함	무	유	무	전혀 그렇지 않다	전혀 그렇지 않다	보통이다	그렇지 않다	전혀 그렇지 않다	전혀 그렇지 않다	전혀 그렇지 않다	전혀 그렇지 않다	전혀 그렇지 않다	전혀 그렇지 않다	전혀 그렇지 않다	전혀 그렇지 않다	전혀 그렇지 않다	대체로 그렇다	그렇지 않다	보통이다	대체로 그렇다	보통이다	보통이다	대체로 그렇다	보통이다	대체로 그렇다	그렇지 않다	그렇지 않다	그렇지 않다	대체로 그렇다	대체로 그렇다	그렇지 않다	보통이다	보통이다	대체로 그렇다	대체로 그렇다	그렇지 않다	전혀 그렇지 않다	전혀 그렇지 않다	대체로 그렇다	그렇지 않다	전혀 그렇지 않다	그렇지 않다	그렇지 않다	그렇지 않다
여성	22	충청	3학년	하	최소 1명 이상과 함께 거주함	무	유	무	매우 그렇다	매우 그렇다	그렇지 않다	대체로 그렇다	대체로 그렇다	대체로 그렇다	대체로 그렇다	대체로 그렇다	보통이다	대체로 그렇다	대체로 그렇다	매우 그렇다	그렇지 않다	그렇지 않다	전혀 그렇지 않다	그렇지 않다	전혀 그렇지 않다	전혀 그렇지 않다	그렇지 않다	그렇지 않다	보통이다	전혀 그렇지 않다	그렇지 않다	대체로 그렇다	그렇지 않다	매우 그렇다	그렇지 않다	매우 그렇다	그렇지 않다	대체로 그렇다	대체로 그렇다	그렇지 않다	전혀 그렇지 않다	전혀 그렇지 않다	전혀 그렇지 않다	대체로 그렇다	그렇지 않다	그렇지 않다	대체로 그렇다	대체로 그렇다	대체로 그렇다
여성	22	충청	3학년	중	최소 1명 이상과 함께 거주함	무	유	무	보통이다	그렇지 않다	그렇지 않다	보통이다	전혀 그렇지 않다	전혀 그렇지 않다	전혀 그렇지 않다	전혀 그렇지 않다	전혀 그렇지 않다	전혀 그렇지 않다	전혀 그렇지 않다	대체로 그렇다	그렇지 않다	보통이다	보통이다	보통이다	보통이다	보통이다	그렇지 않다	대체로 그렇다	전혀 그렇지 않다	대체로 그렇다	전혀 그렇지 않다	그렇지 않다	그렇지 않다	대체로 그렇다	그렇지 않다	대체로 그렇다	보통이다	대체로 그렇다	보통이다	보통이다	전혀 그렇지 않다	전혀 그렇지 않다	보통이다	전혀 그렇지 않다	그렇지 않다	보통이다	그렇지 않다	그렇지 않다	그렇지 않다
여성	22	강원	3학년	중	최소 1명 이상과 함께 거주함	무	유	무	전혀 그렇지 않다	전혀 그렇지 않다	전혀 그렇지 않다	그렇지 않다	전혀 그렇지 않다	전혀 그렇지 않다	전혀 그렇지 않다	전혀 그렇지 않다	전혀 그렇지 않다	전혀 그렇지 않다	전혀 그렇지 않다	그렇지 않다	그렇지 않다	대체로 그렇다	보통이다	보통이다	보통이다	보통이다	보통이다	매우 그렇다	보통이다	대체로 그렇다	보통이다	전혀 그렇지 않다	보통이다	그렇지 않다	보통이다	그렇지 않다	보통이다	보통이다	그렇지 않다	대체로 그렇다	그렇지 않다	그렇지 않다	그렇지 않다	그렇지 않다	보통이다	그렇지 않다	전혀 그렇지 않다	전혀 그렇지 않다	전혀 그렇지 않다
여성	21	경기	2학년	중	최소 1명 이상과 함께 거주함	무	유	무	보통이다	전혀 그렇지 않다	전혀 그렇지 않다	전혀 그렇지 않다	전혀 그렇지 않다	전혀 그렇지 않다	전혀 그렇지 않다	전혀 그렇지 않다	전혀 그렇지 않다	전혀 그렇지 않다	전혀 그렇지 않다	전혀 그렇지 않다	전혀 그렇지 않다	매우 그렇다	매우 그렇다	매우 그렇다	매우 그렇다	매우 그렇다	매우 그렇다	매우 그렇다	전혀 그렇지 않다	대체로 그렇다	매우 그렇다	전혀 그렇지 않다	그렇지 않다	매우 그렇다	대체로 그렇다	매우 그렇다	그렇지 않다	전혀 그렇지 않다	보통이다	대체로 그렇다	그렇지 않다	그렇지 않다	그렇지 않다	전혀 그렇지 않다	전혀 그렇지 않다	전혀 그렇지 않다	전혀 그렇지 않다	전혀 그렇지 않다	전혀 그렇지 않다
여성	22	충청	3학년	중	최소 1명 이상과 함께 거주함	무	유	무	대체로 그렇다	전혀 그렇지 않다	보통이다	전혀 그렇지 않다	전혀 그렇지 않다	그렇지 않다	그렇지 않다	그렇지 않다	전혀 그렇지 않다	그렇지 않다	전혀 그렇지 않다	보통이다	그렇지 않다	대체로 그렇다	대체로 그렇다	대체로 그렇다	보통이다	대체로 그렇다	그렇지 않다	대체로 그렇다	그렇지 않다	대체로 그렇다	매우 그렇다	전혀 그렇지 않다	대체로 그렇다	대체로 그렇다	대체로 그렇다	대체로 그렇다	그렇지 않다	그렇지 않다	보통이다	매우 그렇다	보통이다	그렇지 않다	대체로 그렇다	대체로 그렇다	대체로 그렇다	전혀 그렇지 않다	보통이다	대체로 그렇다	그렇지 않다
여성	22	경기	3학년	중	최소 1명 이상과 함께 거주함	무	유	무	전혀 그렇지 않다	전혀 그렇지 않다	전혀 그렇지 않다	전혀 그렇지 않다	전혀 그렇지 않다	전혀 그렇지 않다	전혀 그렇지 않다	전혀 그렇지 않다	전혀 그렇지 않다	전혀 그렇지 않다	전혀 그렇지 않다	전혀 그렇지 않다	전혀 그렇지 않다	전혀 그렇지 않다	매우 그렇다	매우 그렇다	매우 그렇다	매우 그렇다	전혀 그렇지 않다	대체로 그렇다	전혀 그렇지 않다	그렇지 않다	그렇지 않다	그렇지 않다	그렇지 않다	대체로 그렇다	그렇지 않다	그렇지 않다	대체로 그렇다	대체로 그렇다	보통이다	대체로 그렇다	전혀 그렇지 않다	전혀 그렇지 않다	보통이다	전혀 그렇지 않다	그렇지 않다	전혀 그렇지 않다	전혀 그렇지 않다	전혀 그렇지 않다	전혀 그렇지 않다
남성	21	경기	2학년	중	최소 1명 이상과 함께 거주함	무	유	유	전혀 그렇지 않다	전혀 그렇지 않다	전혀 그렇지 않다	전혀 그렇지 않다	전혀 그렇지 않다	대체로 그렇다	전혀 그렇지 않다	전혀 그렇지 않다	전혀 그렇지 않다	대체로 그렇다	전혀 그렇지 않다	보통이다	전혀 그렇지 않다	대체로 그렇다	전혀 그렇지 않다	대체로 그렇다	보통이다	대체로 그렇다	매우 그렇다	매우 그렇다	전혀 그렇지 않다	그렇지 않다	대체로 그렇다	전혀 그렇지 않다	전혀 그렇지 않다	매우 그렇다	매우 그렇다	매우 그렇다	보통이다	그렇지 않다	대체로 그렇다	매우 그렇다	전혀 그렇지 않다	전혀 그렇지 않다	대체로 그렇다	전혀 그렇지 않다	보통이다	전혀 그렇지 않다	전혀 그렇지 않다	전혀 그렇지 않다	전혀 그렇지 않다
여성	21	경기	2학년	중	최소 1명 이상과 함께 거주함	무	유	유	보통이다	그렇지 않다	그렇지 않다	보통이다	보통이다	그렇지 않다	그렇지 않다	전혀 그렇지 않다	보통이다	보통이다	보통이다	대체로 그렇다	보통이다	대체로 그렇다	대체로 그렇다	보통이다	보통이다	대체로 그렇다	그렇지 않다	그렇지 않다	보통이다	보통이다	대체로 그렇다	대체로 그렇다	그렇지 않다	대체로 그렇다	그렇지 않다	대체로 그렇다	그렇지 않다	매우 그렇다	대체로 그렇다	보통이다	그렇지 않다	그렇지 않다	보통이다	대체로 그렇다	그렇지 않다	그렇지 않다	그렇지 않다	그렇지 않다	보통이다
여성	22	서울	3학년	중	최소 1명 이상과 함께 거주함	무	무	무	대체로 그렇다	보통이다	보통이다	그렇지 않다	그렇지 않다	그렇지 않다	그렇지 않다	보통이다	보통이다	보통이다	그렇지 않다	보통이다	보통이다	대체로 그렇다	보통이다	보통이다	보통이다	그렇지 않다	그렇지 않다	그렇지 않다	그렇지 않다	보통이다	보통이다	대체로 그렇다	그렇지 않다	대체로 그렇다	그렇지 않다	대체로 그렇다	그렇지 않다	대체로 그렇다	매우 그렇다	그렇지 않다	보통이다	그렇지 않다	대체로 그렇다	대체로 그렇다	그렇지 않다	그렇지 않다	그렇지 않다	그렇지 않다	전혀 그렇지 않다
여성	21	경기	2학년	중	최소 1명 이상과 함께 거주함	무	무	유	대체로 그렇다	보통이다	대체로 그렇다	보통이다	그렇지 않다	보통이다	보통이다	대체로 그렇다	보통이다	그렇지 않다	그렇지 않다	보통이다	보통이다	대체로 그렇다	대체로 그렇다	보통이다	대체로 그렇다	보통이다	그렇지 않다	그렇지 않다	대체로 그렇다	그렇지 않다	그렇지 않다	대체로 그렇다	그렇지 않다	대체로 그렇다	전혀 그렇지 않다	대체로 그렇다	그렇지 않다	매우 그렇다	보통이다	보통이다	그렇지 않다	그렇지 않다	그렇지 않다	대체로 그렇다	그렇지 않다	그렇지 않다	그렇지 않다	그렇지 않다	전혀 그렇지 않다
여성	23	충청	3학년	중	최소 1명 이상과 함께 거주함	무	유	무	그렇지 않다	보통이다	그렇지 않다	전혀 그렇지 않다	전혀 그렇지 않다	전혀 그렇지 않다	전혀 그렇지 않다	전혀 그렇지 않다	전혀 그렇지 않다	전혀 그렇지 않다	전혀 그렇지 않다	전혀 그렇지 않다	전혀 그렇지 않다	대체로 그렇다	대체로 그렇다	매우 그렇다	매우 그렇다	매우 그렇다	보통이다	보통이다	보통이다	그렇지 않다	전혀 그렇지 않다	그렇지 않다	전혀 그렇지 않다	매우 그렇다	그렇지 않다	보통이다	대체로 그렇다	대체로 그렇다	그렇지 않다	매우 그렇다	전혀 그렇지 않다	전혀 그렇지 않다	그렇지 않다	매우 그렇다	그렇지 않다	전혀 그렇지 않다	전혀 그렇지 않다	전혀 그렇지 않다	그렇지 않다
여성	20	충청	1학년	중	최소 1명 이상과 함께 거주함	무	무	무	전혀 그렇지 않다	전혀 그렇지 않다	그렇지 않다	전혀 그렇지 않다	전혀 그렇지 않다	보통이다	보통이다	보통이다	전혀 그렇지 않다	보통이다	전혀 그렇지 않다	전혀 그렇지 않다	보통이다	보통이다	보통이다	그렇지 않다	그렇지 않다	보통이다	전혀 그렇지 않다	전혀 그렇지 않다	매우 그렇다	전혀 그렇지 않다	전혀 그렇지 않다	매우 그렇다	전혀 그렇지 않다	전혀 그렇지 않다	전혀 그렇지 않다	보통이다	전혀 그렇지 않다	매우 그렇다	전혀 그렇지 않다	대체로 그렇다	보통이다	전혀 그렇지 않다	보통이다	매우 그렇다	전혀 그렇지 않다	전혀 그렇지 않다	보통이다	보통이다	보통이다
여성	21	강원	1학년	중	최소 1명 이상과 함께 거주함	무	무	무	그렇지 않다	그렇지 않다	그렇지 않다	전혀 그렇지 않다	전혀 그렇지 않다	그렇지 않다	그렇지 않다	그렇지 않다	전혀 그렇지 않다	보통이다	그렇지 않다	전혀 그렇지 않다	그렇지 않다	매우 그렇다	대체로 그렇다	대체로 그렇다	매우 그렇다	대체로 그렇다	그렇지 않다	보통이다	그렇지 않다	보통이다	그렇지 않다	그렇지 않다	대체로 그렇다	보통이다	그렇지 않다	대체로 그렇다	대체로 그렇다	대체로 그렇다	그렇지 않다	보통이다	보통이다	그렇지 않다	전혀 그렇지 않다	보통이다	대체로 그렇다	보통이다	그렇지 않다	전혀 그렇지 않다	그렇지 않다
여성	20	충청	1학년	중	최소 1명 이상과 함께 거주함	무	유	무	전혀 그렇지 않다	전혀 그렇지 않다	전혀 그렇지 않다	전혀 그렇지 않다	전혀 그렇지 않다	전혀 그렇지 않다	전혀 그렇지 않다	그렇지 않다	전혀 그렇지 않다	전혀 그렇지 않다	보통이다	전혀 그렇지 않다	전혀 그렇지 않다	보통이다	대체로 그렇다	대체로 그렇다	매우 그렇다	대체로 그렇다	전혀 그렇지 않다	대체로 그렇다	그렇지 않다	대체로 그렇다	대체로 그렇다	그렇지 않다	대체로 그렇다	보통이다	대체로 그렇다	보통이다	보통이다	대체로 그렇다	보통이다	대체로 그렇다	전혀 그렇지 않다	전혀 그렇지 않다	보통이다	보통이다	그렇지 않다	대체로 그렇다	그렇지 않다	전혀 그렇지 않다	전혀 그렇지 않다
여성	20	경기	1학년	중	최소 1명 이상과 함께 거주함	무	무	무	보통이다	전혀 그렇지 않다	전혀 그렇지 않다	전혀 그렇지 않다	전혀 그렇지 않다	그렇지 않다	전혀 그렇지 않다	전혀 그렇지 않다	전혀 그렇지 않다	전혀 그렇지 않다	그렇지 않다	보통이다	그렇지 않다	보통이다	대체로 그렇다	대체로 그렇다	매우 그렇다	보통이다	전혀 그렇지 않다	보통이다	그렇지 않다	전혀 그렇지 않다	그렇지 않다	그렇지 않다	대체로 그렇다	보통이다	대체로 그렇다	대체로 그렇다	보통이다	대체로 그렇다	그렇지 않다	대체로 그렇다	전혀 그렇지 않다	전혀 그렇지 않다	전혀 그렇지 않다	대체로 그렇다	그렇지 않다	보통이다	전혀 그렇지 않다	전혀 그렇지 않다	전혀 그렇지 않다
여성	20	광역시	1학년	중	최소 1명 이상과 함께 거주함	무	무	무	대체로 그렇다	대체로 그렇다	전혀 그렇지 않다	전혀 그렇지 않다	전혀 그렇지 않다	그렇지 않다	전혀 그렇지 않다	전혀 그렇지 않다	전혀 그렇지 않다	전혀 그렇지 않다	전혀 그렇지 않다	그렇지 않다	보통이다	전혀 그렇지 않다	보통이다	대체로 그렇다	매우 그렇다	보통이다	그렇지 않다	보통이다	그렇지 않다	보통이다	전혀 그렇지 않다	대체로 그렇다	전혀 그렇지 않다	매우 그렇다	보통이다	대체로 그렇다	보통이다	매우 그렇다	매우 그렇다	그렇지 않다	전혀 그렇지 않다	전혀 그렇지 않다	전혀 그렇지 않다	매우 그렇다	그렇지 않다	전혀 그렇지 않다	전혀 그렇지 않다	전혀 그렇지 않다	전혀 그렇지 않다
여성	20	충청	1학년	중	최소 1명 이상과 함께 거주함	무	유	무	전혀 그렇지 않다	전혀 그렇지 않다	전혀 그렇지 않다	전혀 그렇지 않다	전혀 그렇지 않다	전혀 그렇지 않다	전혀 그렇지 않다	전혀 그렇지 않다	전혀 그렇지 않다	그렇지 않다	그렇지 않다	전혀 그렇지 않다	전혀 그렇지 않다	대체로 그렇다	대체로 그렇다	대체로 그렇다	매우 그렇다	대체로 그렇다	그렇지 않다	그렇지 않다	보통이다	전혀 그렇지 않다	그렇지 않다	대체로 그렇다	전혀 그렇지 않다	매우 그렇다	전혀 그렇지 않다	전혀 그렇지 않다	전혀 그렇지 않다	매우 그렇다	대체로 그렇다	그렇지 않다	전혀 그렇지 않다	전혀 그렇지 않다	그렇지 않다	보통이다	그렇지 않다	전혀 그렇지 않다	전혀 그렇지 않다	전혀 그렇지 않다	전혀 그렇지 않다
여성	20	광역시	1학년	중	최소 1명 이상과 함께 거주함	무	유	무	전혀 그렇지 않다	전혀 그렇지 않다	전혀 그렇지 않다	전혀 그렇지 않다	전혀 그렇지 않다	전혀 그렇지 않다	전혀 그렇지 않다	전혀 그렇지 않다	전혀 그렇지 않다	전혀 그렇지 않다	전혀 그렇지 않다	전혀 그렇지 않다	전혀 그렇지 않다	대체로 그렇다	매우 그렇다	대체로 그렇다	매우 그렇다	대체로 그렇다	그렇지 않다	보통이다	대체로 그렇다	그렇지 않다	전혀 그렇지 않다	보통이다	전혀 그렇지 않다	보통이다	대체로 그렇다	대체로 그렇다	그렇지 않다	매우 그렇다	매우 그렇다	그렇지 않다	그렇지 않다	전혀 그렇지 않다	그렇지 않다	그렇지 않다	전혀 그렇지 않다	전혀 그렇지 않다	전혀 그렇지 않다	전혀 그렇지 않다	전혀 그렇지 않다
여성	20	충청	1학년	중	최소 1명 이상과 함께 거주함	무	무	유	대체로 그렇다	대체로 그렇다	전혀 그렇지 않다	매우 그렇다	전혀 그렇지 않다	전혀 그렇지 않다	보통이다	보통이다	보통이다	보통이다	전혀 그렇지 않다	전혀 그렇지 않다	전혀 그렇지 않다	대체로 그렇다	보통이다	대체로 그렇다	전혀 그렇지 않다	대체로 그렇다	보통이다	보통이다	전혀 그렇지 않다	전혀 그렇지 않다	매우 그렇다	대체로 그렇다	그렇지 않다	대체로 그렇다	보통이다	대체로 그렇다	대체로 그렇다	전혀 그렇지 않다	그렇지 않다	대체로 그렇다	그렇지 않다	전혀 그렇지 않다	그렇지 않다	보통이다	전혀 그렇지 않다	대체로 그렇다	보통이다	그렇지 않다	보통이다
여성	20	충청	1학년	중	최소 1명 이상과 함께 거주함	무	무	무	보통이다	보통이다	그렇지 않다	보통이다	전혀 그렇지 않다	그렇지 않다	그렇지 않다	그렇지 않다	그렇지 않다	그렇지 않다	그렇지 않다	그렇지 않다	그렇지 않다	대체로 그렇다	대체로 그렇다	매우 그렇다	대체로 그렇다	대체로 그렇다	보통이다	대체로 그렇다	대체로 그렇다	그렇지 않다	그렇지 않다	전혀 그렇지 않다	보통이다	대체로 그렇다	보통이다	대체로 그렇다	그렇지 않다	대체로 그렇다	대체로 그렇다	보통이다	보통이다	전혀 그렇지 않다	보통이다	그렇지 않다	그렇지 않다	전혀 그렇지 않다	전혀 그렇지 않다	전혀 그렇지 않다	그렇지 않다
여성	23	경기	4학년	중	최소 1명 이상과 함께 거주함	무	유	유	대체로 그렇다	그렇지 않다	대체로 그렇다	그렇지 않다	그렇지 않다	그렇지 않다	대체로 그렇다	보통이다	그렇지 않다	그렇지 않다	보통이다	보통이다	대체로 그렇다	보통이다	대체로 그렇다	보통이다	보통이다	보통이다	그렇지 않다	그렇지 않다	대체로 그렇다	보통이다	그렇지 않다	대체로 그렇다	그렇지 않다	대체로 그렇다	보통이다	대체로 그렇다	그렇지 않다	대체로 그렇다	대체로 그렇다	보통이다	보통이다	보통이다	대체로 그렇다	대체로 그렇다	그렇지 않다	전혀 그렇지 않다	보통이다	보통이다	그렇지 않다
여성	22	서울	1학년	하	최소 1명 이상과 함께 거주함	무	무	무	전혀 그렇지 않다	전혀 그렇지 않다	전혀 그렇지 않다	전혀 그렇지 않다	전혀 그렇지 않다	전혀 그렇지 않다	전혀 그렇지 않다	전혀 그렇지 않다	전혀 그렇지 않다	전혀 그렇지 않다	전혀 그렇지 않다	전혀 그렇지 않다	전혀 그렇지 않다	대체로 그렇다	대체로 그렇다	매우 그렇다	매우 그렇다	보통이다	대체로 그렇다	대체로 그렇다	대체로 그렇다	대체로 그렇다	대체로 그렇다	보통이다	그렇지 않다	대체로 그렇다	그렇지 않다	대체로 그렇다	그렇지 않다	대체로 그렇다	그렇지 않다	대체로 그렇다	전혀 그렇지 않다	전혀 그렇지 않다	대체로 그렇다	보통이다	그렇지 않다	전혀 그렇지 않다	전혀 그렇지 않다	전혀 그렇지 않다	전혀 그렇지 않다
여성	23	광역시	3학년	중	최소 1명 이상과 함께 거주함	무	무	무	그렇지 않다	전혀 그렇지 않다	전혀 그렇지 않다	전혀 그렇지 않다	전혀 그렇지 않다	전혀 그렇지 않다	전혀 그렇지 않다	전혀 그렇지 않다	전혀 그렇지 않다	전혀 그렇지 않다	전혀 그렇지 않다	전혀 그렇지 않다	전혀 그렇지 않다	대체로 그렇다	매우 그렇다	매우 그렇다	매우 그렇다	매우 그렇다	보통이다	대체로 그렇다	그렇지 않다	대체로 그렇다	그렇지 않다	그렇지 않다	대체로 그렇다	매우 그렇다	대체로 그렇다	매우 그렇다	그렇지 않다	보통이다	대체로 그렇다	그렇지 않다	매우 그렇다	전혀 그렇지 않다	그렇지 않다	매우 그렇다	그렇지 않다	전혀 그렇지 않다	전혀 그렇지 않다	전혀 그렇지 않다	전혀 그렇지 않다
여성	21	서울	2학년	중	최소 1명 이상과 함께 거주함	무	유	유	대체로 그렇다	대체로 그렇다	대체로 그렇다	보통이다	보통이다	보통이다	보통이다	대체로 그렇다	대체로 그렇다	보통이다	그렇지 않다	보통이다	대체로 그렇다	보통이다	대체로 그렇다	보통이다	보통이다	보통이다	그렇지 않다	전혀 그렇지 않다	그렇지 않다	보통이다	그렇지 않다	대체로 그렇다	그렇지 않다	보통이다	그렇지 않다	대체로 그렇다	그렇지 않다	대체로 그렇다	대체로 그렇다	보통이다	보통이다	그렇지 않다	대체로 그렇다	매우 그렇다	그렇지 않다	그렇지 않다	그렇지 않다	전혀 그렇지 않다	그렇지 않다
여성	20	경상	1학년	중	최소 1명 이상과 함께 거주함	무	유	무	대체로 그렇다	대체로 그렇다	대체로 그렇다	그렇지 않다	대체로 그렇다	그렇지 않다	그렇지 않다	그렇지 않다	그렇지 않다	그렇지 않다	그렇지 않다	그렇지 않다	그렇지 않다	대체로 그렇다	대체로 그렇다	매우 그렇다	보통이다	대체로 그렇다	대체로 그렇다	대체로 그렇다	전혀 그렇지 않다	대체로 그렇다	대체로 그렇다	그렇지 않다	대체로 그렇다	그렇지 않다	보통이다	그렇지 않다	대체로 그렇다	매우 그렇다	그렇지 않다	대체로 그렇다	그렇지 않다	전혀 그렇지 않다	전혀 그렇지 않다	그렇지 않다	전혀 그렇지 않다	그렇지 않다	그렇지 않다	그렇지 않다	그렇지 않다
여성	22	서울	3학년	중	최소 1명 이상과 함께 거주함	무	무	무	대체로 그렇다	대체로 그렇다	보통이다	보통이다	그렇지 않다	그렇지 않다	그렇지 않다	보통이다	보통이다	보통이다	대체로 그렇다	보통이다	대체로 그렇다	보통이다	대체로 그렇다	대체로 그렇다	보통이다	보통이다	그렇지 않다	그렇지 않다	보통이다	그렇지 않다	보통이다	매우 그렇다	그렇지 않다	대체로 그렇다	그렇지 않다	대체로 그렇다	그렇지 않다	대체로 그렇다	대체로 그렇다	보통이다	보통이다	보통이다	그렇지 않다	대체로 그렇다	그렇지 않다	보통이다	보통이다	보통이다	보통이다
남성	25	광역시	4학년	중	최소 1명 이상과 함께 거주함	무	유	유	전혀 그렇지 않다	전혀 그렇지 않다	전혀 그렇지 않다	전혀 그렇지 않다	전혀 그렇지 않다	전혀 그렇지 않다	전혀 그렇지 않다	전혀 그렇지 않다	전혀 그렇지 않다	전혀 그렇지 않다	전혀 그렇지 않다	전혀 그렇지 않다	전혀 그렇지 않다	대체로 그렇다	대체로 그렇다	대체로 그렇다	매우 그렇다	대체로 그렇다	그렇지 않다	매우 그렇다	그렇지 않다	그렇지 않다	대체로 그렇다	전혀 그렇지 않다	전혀 그렇지 않다	전혀 그렇지 않다	그렇지 않다	그렇지 않다	그렇지 않다	그렇지 않다	그렇지 않다	대체로 그렇다	전혀 그렇지 않다	전혀 그렇지 않다	그렇지 않다	전혀 그렇지 않다	보통이다	전혀 그렇지 않다	전혀 그렇지 않다	전혀 그렇지 않다	그렇지 않다
여성	22	서울	4학년	중	최소 1명 이상과 함께 거주함	무	유	무	대체로 그렇다	대체로 그렇다	대체로 그렇다	대체로 그렇다	전혀 그렇지 않다	전혀 그렇지 않다	전혀 그렇지 않다	전혀 그렇지 않다	전혀 그렇지 않다	전혀 그렇지 않다	전혀 그렇지 않다	대체로 그렇다	전혀 그렇지 않다	보통이다	그렇지 않다	대체로 그렇다	보통이다	대체로 그렇다	보통이다	그렇지 않다	대체로 그렇다	보통이다	전혀 그렇지 않다	보통이다	대체로 그렇다	매우 그렇다	매우 그렇다	보통이다	보통이다	보통이다	그렇지 않다	보통이다	전혀 그렇지 않다	전혀 그렇지 않다	대체로 그렇다	대체로 그렇다	그렇지 않다	그렇지 않다	전혀 그렇지 않다	전혀 그렇지 않다	대체로 그렇다
여성	31	충청	3학년	중	최소 1명 이상과 함께 거주함	무	무	무	전혀 그렇지 않다	전혀 그렇지 않다	전혀 그렇지 않다	전혀 그렇지 않다	전혀 그렇지 않다	전혀 그렇지 않다	전혀 그렇지 않다	전혀 그렇지 않다	전혀 그렇지 않다	전혀 그렇지 않다	전혀 그렇지 않다	전혀 그렇지 않다	전혀 그렇지 않다	매우 그렇다	매우 그렇다	매우 그렇다	매우 그렇다	보통이다	그렇지 않다	보통이다	전혀 그렇지 않다	대체로 그렇다	그렇지 않다	그렇지 않다	전혀 그렇지 않다	대체로 그렇다	그렇지 않다	대체로 그렇다	그렇지 않다	보통이다	대체로 그렇다	그렇지 않다	전혀 그렇지 않다	전혀 그렇지 않다	그렇지 않다	매우 그렇다	그렇지 않다	전혀 그렇지 않다	전혀 그렇지 않다	전혀 그렇지 않다	전혀 그렇지 않다
여성	20	충청	1학년	중	최소 1명 이상과 함께 거주함	무	무	무	전혀 그렇지 않다	전혀 그렇지 않다	전혀 그렇지 않다	전혀 그렇지 않다	전혀 그렇지 않다	전혀 그렇지 않다	전혀 그렇지 않다	전혀 그렇지 않다	전혀 그렇지 않다	전혀 그렇지 않다	전혀 그렇지 않다	그렇지 않다	그렇지 않다	보통이다	대체로 그렇다	보통이다	대체로 그렇다	대체로 그렇다	그렇지 않다	그렇지 않다	그렇지 않다	보통이다	그렇지 않다	대체로 그렇다	전혀 그렇지 않다	보통이다	그렇지 않다	보통이다	보통이다	대체로 그렇다	보통이다	그렇지 않다	전혀 그렇지 않다	전혀 그렇지 않다	그렇지 않다	대체로 그렇다	그렇지 않다	전혀 그렇지 않다	전혀 그렇지 않다	전혀 그렇지 않다	전혀 그렇지 않다
여성	20	충청	2학년	중	최소 1명 이상과 함께 거주함	무	무	무	보통이다	그렇지 않다	그렇지 않다	전혀 그렇지 않다	매우 그렇다	그렇지 않다	전혀 그렇지 않다	전혀 그렇지 않다	전혀 그렇지 않다	전혀 그렇지 않다	전혀 그렇지 않다	전혀 그렇지 않다	전혀 그렇지 않다	보통이다	보통이다	보통이다	보통이다	전혀 그렇지 않다	전혀 그렇지 않다	매우 그렇다	대체로 그렇다	매우 그렇다	그렇지 않다	전혀 그렇지 않다	전혀 그렇지 않다	매우 그렇다	보통이다	매우 그렇다	보통이다	그렇지 않다	그렇지 않다	매우 그렇다	전혀 그렇지 않다	전혀 그렇지 않다	전혀 그렇지 않다	그렇지 않다	전혀 그렇지 않다	보통이다	전혀 그렇지 않다	전혀 그렇지 않다	보통이다
여성	22	경기	3학년	중	최소 1명 이상과 함께 거주함	무	무	무	대체로 그렇다	보통이다	보통이다	그렇지 않다	그렇지 않다	그렇지 않다	그렇지 않다	보통이다	보통이다	보통이다	그렇지 않다	대체로 그렇다	보통이다	보통이다	대체로 그렇다	보통이다	보통이다	대체로 그렇다	그렇지 않다	그렇지 않다	보통이다	보통이다	그렇지 않다	대체로 그렇다	보통이다	대체로 그렇다	전혀 그렇지 않다	보통이다	보통이다	대체로 그렇다	대체로 그렇다	대체로 그렇다	그렇지 않다	그렇지 않다	대체로 그렇다	보통이다	그렇지 않다	보통이다	보통이다	그렇지 않다	보통이다
남성	21	경기	2학년	중	최소 1명 이상과 함께 거주함	무	무	무	전혀 그렇지 않다	전혀 그렇지 않다	그렇지 않다	그렇지 않다	전혀 그렇지 않다	그렇지 않다	그렇지 않다	전혀 그렇지 않다	전혀 그렇지 않다	전혀 그렇지 않다	전혀 그렇지 않다	전혀 그렇지 않다	전혀 그렇지 않다	대체로 그렇다	대체로 그렇다	대체로 그렇다	매우 그렇다	보통이다	보통이다	보통이다	그렇지 않다	보통이다	그렇지 않다	보통이다	그렇지 않다	대체로 그렇다	보통이다	매우 그렇다	그렇지 않다	보통이다	매우 그렇다	대체로 그렇다	보통이다	보통이다	대체로 그렇다	그렇지 않다	그렇지 않다	그렇지 않다	그렇지 않다	그렇지 않다	전혀 그렇지 않다
여성	21	충청	2학년	중	최소 1명 이상과 함께 거주함	무	무	무	매우 그렇다	매우 그렇다	매우 그렇다	매우 그렇다	그렇지 않다	그렇지 않다	그렇지 않다	그렇지 않다	그렇지 않다	그렇지 않다	전혀 그렇지 않다	그렇지 않다	그렇지 않다	대체로 그렇다	보통이다	매우 그렇다	매우 그렇다	대체로 그렇다	보통이다	대체로 그렇다	그렇지 않다	보통이다	전혀 그렇지 않다	보통이다	보통이다	그렇지 않다	보통이다	그렇지 않다	대체로 그렇다	그렇지 않다	보통이다	대체로 그렇다	그렇지 않다	그렇지 않다	그렇지 않다	그렇지 않다	그렇지 않다	대체로 그렇다	전혀 그렇지 않다	전혀 그렇지 않다	전혀 그렇지 않다
여성	21	충청	2학년	중	최소 1명 이상과 함께 거주함	무	무	무	전혀 그렇지 않다	전혀 그렇지 않다	전혀 그렇지 않다	전혀 그렇지 않다	전혀 그렇지 않다	전혀 그렇지 않다	전혀 그렇지 않다	전혀 그렇지 않다	전혀 그렇지 않다	전혀 그렇지 않다	전혀 그렇지 않다	전혀 그렇지 않다	전혀 그렇지 않다	대체로 그렇다	그렇지 않다	대체로 그렇다	매우 그렇다	대체로 그렇다	대체로 그렇다	대체로 그렇다	그렇지 않다	보통이다	대체로 그렇다	전혀 그렇지 않다	그렇지 않다	대체로 그렇다	매우 그렇다	매우 그렇다	대체로 그렇다	그렇지 않다	그렇지 않다	매우 그렇다	대체로 그렇다	전혀 그렇지 않다	전혀 그렇지 않다	그렇지 않다	대체로 그렇다	전혀 그렇지 않다	전혀 그렇지 않다	전혀 그렇지 않다	전혀 그렇지 않다
여성	23	광역시	4학년	중	최소 1명 이상과 함께 거주함	무	유	유	대체로 그렇다	대체로 그렇다	대체로 그렇다	보통이다	보통이다	보통이다	대체로 그렇다	대체로 그렇다	보통이다	보통이다	보통이다	대체로 그렇다	대체로 그렇다	보통이다	보통이다	보통이다	그렇지 않다	보통이다	그렇지 않다	그렇지 않다	보통이다	보통이다	보통이다	대체로 그렇다	그렇지 않다	대체로 그렇다	전혀 그렇지 않다	보통이다	보통이다	대체로 그렇다	보통이다	보통이다	그렇지 않다	보통이다	대체로 그렇다	대체로 그렇다	그렇지 않다	그렇지 않다	보통이다	보통이다	그렇지 않다
남성	21	경상	2학년	중	최소 1명 이상과 함께 거주함	무	무	무	전혀 그렇지 않다	전혀 그렇지 않다	전혀 그렇지 않다	전혀 그렇지 않다	전혀 그렇지 않다	전혀 그렇지 않다	전혀 그렇지 않다	전혀 그렇지 않다	전혀 그렇지 않다	전혀 그렇지 않다	전혀 그렇지 않다	전혀 그렇지 않다	전혀 그렇지 않다	매우 그렇다	매우 그렇다	매우 그렇다	매우 그렇다	매우 그렇다	보통이다	전혀 그렇지 않다	전혀 그렇지 않다	보통이다	전혀 그렇지 않다	대체로 그렇다	전혀 그렇지 않다	전혀 그렇지 않다	대체로 그렇다	그렇지 않다	매우 그렇다	보통이다	보통이다	대체로 그렇다	대체로 그렇다	전혀 그렇지 않다	매우 그렇다	전혀 그렇지 않다	대체로 그렇다	전혀 그렇지 않다	전혀 그렇지 않다	전혀 그렇지 않다	전혀 그렇지 않다
여성	20	경기	1학년	중	최소 1명 이상과 함께 거주함	무	무	무	매우 그렇다	보통이다	매우 그렇다	매우 그렇다	그렇지 않다	그렇지 않다	그렇지 않다	그렇지 않다	그렇지 않다	그렇지 않다	그렇지 않다	보통이다	보통이다	보통이다	대체로 그렇다	대체로 그렇다	대체로 그렇다	보통이다	대체로 그렇다	대체로 그렇다	그렇지 않다	보통이다	보통이다	그렇지 않다	보통이다	보통이다	그렇지 않다	보통이다	보통이다	대체로 그렇다	보통이다	보통이다	그렇지 않다	그렇지 않다	그렇지 않다	그렇지 않다	보통이다	그렇지 않다	그렇지 않다	그렇지 않다	그렇지 않다
여성	20	충청	1학년	중	최소 1명 이상과 함께 거주함	무	무	무	그렇지 않다	전혀 그렇지 않다	전혀 그렇지 않다	전혀 그렇지 않다	전혀 그렇지 않다	그렇지 않다	그렇지 않다	그렇지 않다	전혀 그렇지 않다	그렇지 않다	전혀 그렇지 않다	보통이다	그렇지 않다	보통이다	보통이다	보통이다	그렇지 않다	보통이다	그렇지 않다	전혀 그렇지 않다	그렇지 않다	전혀 그렇지 않다	전혀 그렇지 않다	대체로 그렇다	보통이다	대체로 그렇다	그렇지 않다	보통이다	보통이다	매우 그렇다	보통이다	대체로 그렇다	전혀 그렇지 않다	전혀 그렇지 않다	그렇지 않다	보통이다	그렇지 않다	그렇지 않다	그렇지 않다	그렇지 않다	보통이다
여성	23	광역시	3학년	중	최소 1명 이상과 함께 거주함	무	무	무	보통이다	그렇지 않다	그렇지 않다	전혀 그렇지 않다	그렇지 않다	그렇지 않다	그렇지 않다	보통이다	보통이다	그렇지 않다	그렇지 않다	보통이다	보통이다	대체로 그렇다	대체로 그렇다	대체로 그렇다	보통이다	대체로 그렇다	보통이다	보통이다	대체로 그렇다	보통이다	그렇지 않다	대체로 그렇다	보통이다	대체로 그렇다	전혀 그렇지 않다	대체로 그렇다	그렇지 않다	매우 그렇다	보통이다	보통이다	대체로 그렇다	보통이다	보통이다	대체로 그렇다	그렇지 않다	그렇지 않다	그렇지 않다	그렇지 않다	전혀 그렇지 않다
여성	21	경기	2학년	중	최소 1명 이상과 함께 거주함	무	무	무	전혀 그렇지 않다	전혀 그렇지 않다	전혀 그렇지 않다	전혀 그렇지 않다	전혀 그렇지 않다	그렇지 않다	그렇지 않다	그렇지 않다	전혀 그렇지 않다	그렇지 않다	그렇지 않다	보통이다	그렇지 않다	보통이다	대체로 그렇다	매우 그렇다	매우 그렇다	대체로 그렇다	그렇지 않다	대체로 그렇다	그렇지 않다	그렇지 않다	대체로 그렇다	그렇지 않다	그렇지 않다	대체로 그렇다	대체로 그렇다	대체로 그렇다	보통이다	보통이다	대체로 그렇다	대체로 그렇다	보통이다	보통이다	보통이다	그렇지 않다	전혀 그렇지 않다	그렇지 않다	전혀 그렇지 않다	전혀 그렇지 않다	그렇지 않다
여성	20	강원	1학년	중	최소 1명 이상과 함께 거주함	무	무	유	전혀 그렇지 않다	전혀 그렇지 않다	전혀 그렇지 않다	전혀 그렇지 않다	전혀 그렇지 않다	전혀 그렇지 않다	전혀 그렇지 않다	전혀 그렇지 않다	전혀 그렇지 않다	전혀 그렇지 않다	전혀 그렇지 않다	그렇지 않다	전혀 그렇지 않다	매우 그렇다	매우 그렇다	매우 그렇다	매우 그렇다	매우 그렇다	그렇지 않다	대체로 그렇다	그렇지 않다	그렇지 않다	그렇지 않다	그렇지 않다	전혀 그렇지 않다	보통이다	전혀 그렇지 않다	보통이다	그렇지 않다	대체로 그렇다	보통이다	보통이다	그렇지 않다	그렇지 않다	보통이다	그렇지 않다	보통이다	전혀 그렇지 않다	전혀 그렇지 않다	전혀 그렇지 않다	전혀 그렇지 않다
여성	21	충청	2학년	중	최소 1명 이상과 함께 거주함	무	무	무	그렇지 않다	그렇지 않다	전혀 그렇지 않다	전혀 그렇지 않다	전혀 그렇지 않다	그렇지 않다	전혀 그렇지 않다	그렇지 않다	전혀 그렇지 않다	전혀 그렇지 않다	전혀 그렇지 않다	보통이다	그렇지 않다	대체로 그렇다	대체로 그렇다	대체로 그렇다	대체로 그렇다	대체로 그렇다	그렇지 않다	그렇지 않다	그렇지 않다	대체로 그렇다	전혀 그렇지 않다	그렇지 않다	전혀 그렇지 않다	그렇지 않다	대체로 그렇다	매우 그렇다	그렇지 않다	대체로 그렇다	대체로 그렇다	그렇지 않다	그렇지 않다	전혀 그렇지 않다	그렇지 않다	그렇지 않다	전혀 그렇지 않다	전혀 그렇지 않다	그렇지 않다	그렇지 않다	보통이다
여성	21	서울	2학년	하	최소 1명 이상과 함께 거주함	무	무	무	그렇지 않다	전혀 그렇지 않다	전혀 그렇지 않다	전혀 그렇지 않다	전혀 그렇지 않다	그렇지 않다	그렇지 않다	전혀 그렇지 않다	그렇지 않다	그렇지 않다	그렇지 않다	보통이다	그렇지 않다	보통이다	대체로 그렇다	대체로 그렇다	보통이다	보통이다	전혀 그렇지 않다	전혀 그렇지 않다	대체로 그렇다	그렇지 않다	그렇지 않다	대체로 그렇다	전혀 그렇지 않다	대체로 그렇다	그렇지 않다	매우 그렇다	그렇지 않다	매우 그렇다	대체로 그렇다	그렇지 않다	그렇지 않다	전혀 그렇지 않다	전혀 그렇지 않다	보통이다	그렇지 않다	전혀 그렇지 않다	그렇지 않다	그렇지 않다	전혀 그렇지 않다
여성	22	경기	3학년	중	혼자 생활함	무	무	무	보통이다	보통이다	그렇지 않다	전혀 그렇지 않다	전혀 그렇지 않다	전혀 그렇지 않다	전혀 그렇지 않다	전혀 그렇지 않다	전혀 그렇지 않다	전혀 그렇지 않다	전혀 그렇지 않다	대체로 그렇다	그렇지 않다	보통이다	보통이다	보통이다	보통이다	그렇지 않다	전혀 그렇지 않다	전혀 그렇지 않다	그렇지 않다	전혀 그렇지 않다	그렇지 않다	매우 그렇다	그렇지 않다	대체로 그렇다	그렇지 않다	보통이다	그렇지 않다	대체로 그렇다	대체로 그렇다	보통이다	그렇지 않다	그렇지 않다	전혀 그렇지 않다	그렇지 않다	그렇지 않다	전혀 그렇지 않다	그렇지 않다	전혀 그렇지 않다	그렇지 않다
여성	21	서울	2학년	중	최소 1명 이상과 함께 거주함	무	무	무	그렇지 않다	그렇지 않다	전혀 그렇지 않다	전혀 그렇지 않다	전혀 그렇지 않다	그렇지 않다	그렇지 않다	그렇지 않다	전혀 그렇지 않다	그렇지 않다	그렇지 않다	그렇지 않다	보통이다	대체로 그렇다	대체로 그렇다	대체로 그렇다	대체로 그렇다	대체로 그렇다	그렇지 않다	보통이다	그렇지 않다	그렇지 않다	그렇지 않다	대체로 그렇다	보통이다	대체로 그렇다	대체로 그렇다	대체로 그렇다	대체로 그렇다	매우 그렇다	보통이다	대체로 그렇다	전혀 그렇지 않다	전혀 그렇지 않다	대체로 그렇다	보통이다	그렇지 않다	그렇지 않다	전혀 그렇지 않다	전혀 그렇지 않다	그렇지 않다
여성	21	경기	2학년	중	최소 1명 이상과 함께 거주함	무	무	무	보통이다	전혀 그렇지 않다	전혀 그렇지 않다	전혀 그렇지 않다	전혀 그렇지 않다	전혀 그렇지 않다	전혀 그렇지 않다	전혀 그렇지 않다	전혀 그렇지 않다	전혀 그렇지 않다	전혀 그렇지 않다	보통이다	전혀 그렇지 않다	매우 그렇다	대체로 그렇다	매우 그렇다	매우 그렇다	대체로 그렇다	그렇지 않다	전혀 그렇지 않다	그렇지 않다	전혀 그렇지 않다	전혀 그렇지 않다	보통이다	전혀 그렇지 않다	매우 그렇다	그렇지 않다	매우 그렇다	그렇지 않다	대체로 그렇다	대체로 그렇다	그렇지 않다	그렇지 않다	전혀 그렇지 않다	보통이다	대체로 그렇다	그렇지 않다	전혀 그렇지 않다	전혀 그렇지 않다	전혀 그렇지 않다	전혀 그렇지 않다
여성	20	경기	1학년	중	최소 1명 이상과 함께 거주함	무	유	유	그렇지 않다	그렇지 않다	그렇지 않다	전혀 그렇지 않다	그렇지 않다	그렇지 않다	그렇지 않다	그렇지 않다	그렇지 않다	그렇지 않다	전혀 그렇지 않다	매우 그렇다	대체로 그렇다	그렇지 않다	보통이다	보통이다	그렇지 않다	보통이다	그렇지 않다	대체로 그렇다	대체로 그렇다	전혀 그렇지 않다	전혀 그렇지 않다	그렇지 않다	그렇지 않다	대체로 그렇다	보통이다	대체로 그렇다	보통이다	대체로 그렇다	보통이다	대체로 그렇다	그렇지 않다	그렇지 않다	보통이다	보통이다	그렇지 않다	보통이다	그렇지 않다	그렇지 않다	그렇지 않다
여성	27	서울	3학년	하	최소 1명 이상과 함께 거주함	무	무	무	보통이다	보통이다	그렇지 않다	그렇지 않다	그렇지 않다	그렇지 않다	그렇지 않다	그렇지 않다	그렇지 않다	그렇지 않다	그렇지 않다	그렇지 않다	보통이다	보통이다	그렇지 않다	보통이다	보통이다	그렇지 않다	그렇지 않다	그렇지 않다	그렇지 않다	그렇지 않다	그렇지 않다	대체로 그렇다	그렇지 않다	대체로 그렇다	그렇지 않다	보통이다	보통이다	대체로 그렇다	그렇지 않다	대체로 그렇다	전혀 그렇지 않다	전혀 그렇지 않다	그렇지 않다	보통이다	그렇지 않다	그렇지 않다	보통이다	그렇지 않다	보통이다
여성	25	충청	4학년	중	최소 1명 이상과 함께 거주함	무	유	무	전혀 그렇지 않다	그렇지 않다	전혀 그렇지 않다	전혀 그렇지 않다	전혀 그렇지 않다	전혀 그렇지 않다	전혀 그렇지 않다	전혀 그렇지 않다	전혀 그렇지 않다	전혀 그렇지 않다	보통이다	보통이다	그렇지 않다	대체로 그렇다	보통이다	대체로 그렇다	대체로 그렇다	대체로 그렇다	그렇지 않다	그렇지 않다	그렇지 않다	대체로 그렇다	그렇지 않다	대체로 그렇다	그렇지 않다	대체로 그렇다	그렇지 않다	매우 그렇다	그렇지 않다	대체로 그렇다	대체로 그렇다	보통이다	그렇지 않다	전혀 그렇지 않다	대체로 그렇다	보통이다	전혀 그렇지 않다	그렇지 않다	전혀 그렇지 않다	전혀 그렇지 않다	전혀 그렇지 않다
여성	21	경기	2학년	중	최소 1명 이상과 함께 거주함	무	무	무	보통이다	보통이다	그렇지 않다	보통이다	그렇지 않다	보통이다	보통이다	보통이다	그렇지 않다	그렇지 않다	그렇지 않다	매우 그렇다	대체로 그렇다	그렇지 않다	그렇지 않다	보통이다	전혀 그렇지 않다	전혀 그렇지 않다	그렇지 않다	대체로 그렇다	그렇지 않다	대체로 그렇다	보통이다	그렇지 않다	대체로 그렇다	보통이다	보통이다	보통이다	보통이다	대체로 그렇다	그렇지 않다	대체로 그렇다	그렇지 않다	전혀 그렇지 않다	그렇지 않다	그렇지 않다	그렇지 않다	그렇지 않다	보통이다	보통이다	보통이다
남성	22	충청	2학년	중	최소 1명 이상과 함께 거주함	무	무	무	전혀 그렇지 않다	전혀 그렇지 않다	전혀 그렇지 않다	전혀 그렇지 않다	전혀 그렇지 않다	전혀 그렇지 않다	전혀 그렇지 않다	전혀 그렇지 않다	전혀 그렇지 않다	전혀 그렇지 않다	전혀 그렇지 않다	전혀 그렇지 않다	전혀 그렇지 않다	대체로 그렇다	대체로 그렇다	대체로 그렇다	매우 그렇다	대체로 그렇다	그렇지 않다	보통이다	그렇지 않다	보통이다	그렇지 않다	그렇지 않다	그렇지 않다	대체로 그렇다	그렇지 않다	대체로 그렇다	그렇지 않다	대체로 그렇다	대체로 그렇다	대체로 그렇다	대체로 그렇다	그렇지 않다	대체로 그렇다	그렇지 않다	그렇지 않다	전혀 그렇지 않다	전혀 그렇지 않다	전혀 그렇지 않다	전혀 그렇지 않다
여성	21	경기	2학년	중	최소 1명 이상과 함께 거주함	무	유	유	대체로 그렇다	보통이다	대체로 그렇다	그렇지 않다	그렇지 않다	보통이다	그렇지 않다	보통이다	보통이다	보통이다	그렇지 않다	보통이다	보통이다	대체로 그렇다	대체로 그렇다	보통이다	대체로 그렇다	보통이다	그렇지 않다	그렇지 않다	보통이다	그렇지 않다	그렇지 않다	매우 그렇다	그렇지 않다	대체로 그렇다	그렇지 않다	대체로 그렇다	그렇지 않다	대체로 그렇다	대체로 그렇다	보통이다	보통이다	그렇지 않다	보통이다	그렇지 않다	그렇지 않다	보통이다	보통이다	보통이다	보통이다
여성	21	서울	2학년	중	최소 1명 이상과 함께 거주함	무	유	유	대체로 그렇다	대체로 그렇다	대체로 그렇다	보통이다	대체로 그렇다	보통이다	보통이다	대체로 그렇다	보통이다	보통이다	그렇지 않다	보통이다	대체로 그렇다	보통이다	보통이다	보통이다	대체로 그렇다	보통이다	보통이다	그렇지 않다	그렇지 않다	전혀 그렇지 않다	보통이다	매우 그렇다	보통이다	보통이다	전혀 그렇지 않다	대체로 그렇다	보통이다	매우 그렇다	보통이다	보통이다	그렇지 않다	그렇지 않다	보통이다	그렇지 않다	그렇지 않다	보통이다	그렇지 않다	그렇지 않다	보통이다
여성	20	충청	1학년	중	최소 1명 이상과 함께 거주함	무	무	무	전혀 그렇지 않다	전혀 그렇지 않다	전혀 그렇지 않다	전혀 그렇지 않다	전혀 그렇지 않다	전혀 그렇지 않다	전혀 그렇지 않다	전혀 그렇지 않다	전혀 그렇지 않다	전혀 그렇지 않다	전혀 그렇지 않다	전혀 그렇지 않다	전혀 그렇지 않다	대체로 그렇다	그렇지 않다	보통이다	매우 그렇다	대체로 그렇다	대체로 그렇다	보통이다	전혀 그렇지 않다	대체로 그렇다	대체로 그렇다	그렇지 않다	전혀 그렇지 않다	대체로 그렇다	보통이다	대체로 그렇다	보통이다	대체로 그렇다	대체로 그렇다	보통이다	그렇지 않다	전혀 그렇지 않다	그렇지 않다	매우 그렇다	그렇지 않다	전혀 그렇지 않다	그렇지 않다	그렇지 않다	전혀 그렇지 않다
남성	20	경기	1학년	중	최소 1명 이상과 함께 거주함	무	무	무	전혀 그렇지 않다	전혀 그렇지 않다	전혀 그렇지 않다	전혀 그렇지 않다	전혀 그렇지 않다	전혀 그렇지 않다	전혀 그렇지 않다	전혀 그렇지 않다	전혀 그렇지 않다	전혀 그렇지 않다	전혀 그렇지 않다	전혀 그렇지 않다	전혀 그렇지 않다	대체로 그렇다	대체로 그렇다	매우 그렇다	매우 그렇다	매우 그렇다	그렇지 않다	전혀 그렇지 않다	보통이다	보통이다	그렇지 않다	매우 그렇다	보통이다	보통이다	그렇지 않다	대체로 그렇다	그렇지 않다	매우 그렇다	보통이다	보통이다	보통이다	전혀 그렇지 않다	전혀 그렇지 않다	대체로 그렇다	전혀 그렇지 않다	전혀 그렇지 않다	전혀 그렇지 않다	전혀 그렇지 않다	전혀 그렇지 않다
여성	20	서울	1학년	중	최소 1명 이상과 함께 거주함	무	유	무	전혀 그렇지 않다	전혀 그렇지 않다	전혀 그렇지 않다	전혀 그렇지 않다	전혀 그렇지 않다	전혀 그렇지 않다	전혀 그렇지 않다	전혀 그렇지 않다	전혀 그렇지 않다	전혀 그렇지 않다	전혀 그렇지 않다	전혀 그렇지 않다	전혀 그렇지 않다	보통이다	보통이다	매우 그렇다	매우 그렇다	대체로 그렇다	그렇지 않다	대체로 그렇다	그렇지 않다	대체로 그렇다	그렇지 않다	그렇지 않다	그렇지 않다	대체로 그렇다	보통이다	그렇지 않다	그렇지 않다	대체로 그렇다	그렇지 않다	보통이다	전혀 그렇지 않다	전혀 그렇지 않다	그렇지 않다	대체로 그렇다	보통이다	그렇지 않다	전혀 그렇지 않다	전혀 그렇지 않다	그렇지 않다
여성	21	경기	2학년	중	최소 1명 이상과 함께 거주함	무	무	무	대체로 그렇다	보통이다	그렇지 않다	대체로 그렇다	그렇지 않다	보통이다	그렇지 않다	그렇지 않다	그렇지 않다	보통이다	보통이다	보통이다	대체로 그렇다	보통이다	대체로 그렇다	보통이다	대체로 그렇다	대체로 그렇다	그렇지 않다	그렇지 않다	보통이다	보통이다	그렇지 않다	대체로 그렇다	그렇지 않다	대체로 그렇다	전혀 그렇지 않다	보통이다	보통이다	대체로 그렇다	대체로 그렇다	보통이다	보통이다	그렇지 않다	그렇지 않다	보통이다	보통이다	그렇지 않다	그렇지 않다	그렇지 않다	그렇지 않다
여성	20	경기	1학년	중	최소 1명 이상과 함께 거주함	무	무	무	전혀 그렇지 않다	전혀 그렇지 않다	전혀 그렇지 않다	전혀 그렇지 않다	전혀 그렇지 않다	전혀 그렇지 않다	전혀 그렇지 않다	전혀 그렇지 않다	전혀 그렇지 않다	전혀 그렇지 않다	전혀 그렇지 않다	전혀 그렇지 않다	전혀 그렇지 않다	보통이다	대체로 그렇다	대체로 그렇다	대체로 그렇다	보통이다	그렇지 않다	그렇지 않다	보통이다	보통이다	전혀 그렇지 않다	대체로 그렇다	그렇지 않다	대체로 그렇다	그렇지 않다	대체로 그렇다	그렇지 않다	매우 그렇다	대체로 그렇다	보통이다	전혀 그렇지 않다	전혀 그렇지 않다	그렇지 않다	보통이다	그렇지 않다	전혀 그렇지 않다	전혀 그렇지 않다	전혀 그렇지 않다	전혀 그렇지 않다
여성	24	서울	4학년	상	최소 1명 이상과 함께 거주함	무	무	무	그렇지 않다	전혀 그렇지 않다	전혀 그렇지 않다	전혀 그렇지 않다	전혀 그렇지 않다	그렇지 않다	그렇지 않다	그렇지 않다	전혀 그렇지 않다	전혀 그렇지 않다	보통이다	그렇지 않다	그렇지 않다	매우 그렇다	매우 그렇다	매우 그렇다	매우 그렇다	매우 그렇다	전혀 그렇지 않다	전혀 그렇지 않다	대체로 그렇다	그렇지 않다	전혀 그렇지 않다	매우 그렇다	그렇지 않다	대체로 그렇다	그렇지 않다	그렇지 않다	대체로 그렇다	매우 그렇다	그렇지 않다	매우 그렇다	전혀 그렇지 않다	전혀 그렇지 않다	대체로 그렇다	대체로 그렇다	대체로 그렇다	전혀 그렇지 않다	전혀 그렇지 않다	전혀 그렇지 않다	전혀 그렇지 않다
여성	29	경상	4학년	하	최소 1명 이상과 함께 거주함	무	무	무	그렇지 않다	전혀 그렇지 않다	보통이다	보통이다	전혀 그렇지 않다	전혀 그렇지 않다	전혀 그렇지 않다	전혀 그렇지 않다	그렇지 않다	그렇지 않다	보통이다	전혀 그렇지 않다	그렇지 않다	보통이다	대체로 그렇다	대체로 그렇다	보통이다	그렇지 않다	보통이다	대체로 그렇다	그렇지 않다	보통이다	대체로 그렇다	매우 그렇다	전혀 그렇지 않다	보통이다	전혀 그렇지 않다	대체로 그렇다	전혀 그렇지 않다	보통이다	그렇지 않다	보통이다	대체로 그렇다	보통이다	그렇지 않다	대체로 그렇다	보통이다	그렇지 않다	대체로 그렇다	보통이다	그렇지 않다
여성	29	경기	2학년	중	최소 1명 이상과 함께 거주함	무	무	무	그렇지 않다	그렇지 않다	그렇지 않다	전혀 그렇지 않다	전혀 그렇지 않다	그렇지 않다	그렇지 않다	그렇지 않다	그렇지 않다	전혀 그렇지 않다	그렇지 않다	보통이다	그렇지 않다	그렇지 않다	그렇지 않다	보통이다	대체로 그렇다	보통이다	그렇지 않다	대체로 그렇다	그렇지 않다	보통이다	그렇지 않다	그렇지 않다	보통이다	그렇지 않다	대체로 그렇다	그렇지 않다	보통이다	보통이다	그렇지 않다	대체로 그렇다	보통이다	그렇지 않다	대체로 그렇다	전혀 그렇지 않다	그렇지 않다	전혀 그렇지 않다	그렇지 않다	전혀 그렇지 않다	그렇지 않다
여성	21	충청	2학년	중	최소 1명 이상과 함께 거주함	무	무	유	전혀 그렇지 않다	전혀 그렇지 않다	보통이다	전혀 그렇지 않다	전혀 그렇지 않다	전혀 그렇지 않다	전혀 그렇지 않다	전혀 그렇지 않다	전혀 그렇지 않다	전혀 그렇지 않다	전혀 그렇지 않다	전혀 그렇지 않다	전혀 그렇지 않다	전혀 그렇지 않다	매우 그렇다	매우 그렇다	매우 그렇다	매우 그렇다	매우 그렇다	매우 그렇다	전혀 그렇지 않다	보통이다	보통이다	보통이다	대체로 그렇다	그렇지 않다	보통이다	보통이다	대체로 그렇다	대체로 그렇다	전혀 그렇지 않다	매우 그렇다	전혀 그렇지 않다	전혀 그렇지 않다	전혀 그렇지 않다	전혀 그렇지 않다	보통이다	전혀 그렇지 않다	전혀 그렇지 않다	전혀 그렇지 않다	전혀 그렇지 않다
남성	23	경기	2학년	상	혼자 생활함	무	무	무	전혀 그렇지 않다	전혀 그렇지 않다	전혀 그렇지 않다	전혀 그렇지 않다	전혀 그렇지 않다	전혀 그렇지 않다	전혀 그렇지 않다	전혀 그렇지 않다	전혀 그렇지 않다	전혀 그렇지 않다	전혀 그렇지 않다	전혀 그렇지 않다	전혀 그렇지 않다	매우 그렇다	대체로 그렇다	대체로 그렇다	매우 그렇다	매우 그렇다	보통이다	전혀 그렇지 않다	대체로 그렇다	대체로 그렇다	보통이다	대체로 그렇다	전혀 그렇지 않다	매우 그렇다	전혀 그렇지 않다	매우 그렇다	전혀 그렇지 않다	전혀 그렇지 않다	대체로 그렇다	전혀 그렇지 않다	보통이다	전혀 그렇지 않다	그렇지 않다	그렇지 않다	전혀 그렇지 않다	전혀 그렇지 않다	전혀 그렇지 않다	전혀 그렇지 않다	전혀 그렇지 않다
여성	21	경기	2학년	중	최소 1명 이상과 함께 거주함	무	무	무	전혀 그렇지 않다	전혀 그렇지 않다	전혀 그렇지 않다	전혀 그렇지 않다	전혀 그렇지 않다	그렇지 않다	그렇지 않다	그렇지 않다	그렇지 않다	전혀 그렇지 않다	전혀 그렇지 않다	보통이다	그렇지 않다	보통이다	보통이다	보통이다	보통이다	보통이다	매우 그렇다	매우 그렇다	전혀 그렇지 않다	대체로 그렇다	매우 그렇다	전혀 그렇지 않다	매우 그렇다	전혀 그렇지 않다	대체로 그렇다	전혀 그렇지 않다	대체로 그렇다	그렇지 않다	전혀 그렇지 않다	대체로 그렇다	보통이다	그렇지 않다	그렇지 않다	전혀 그렇지 않다	대체로 그렇다	전혀 그렇지 않다	그렇지 않다	그렇지 않다	그렇지 않다
여성	20	경기	1학년	중	최소 1명 이상과 함께 거주함	무	유	유	전혀 그렇지 않다	전혀 그렇지 않다	전혀 그렇지 않다	전혀 그렇지 않다	전혀 그렇지 않다	그렇지 않다	전혀 그렇지 않다	전혀 그렇지 않다	전혀 그렇지 않다	전혀 그렇지 않다	전혀 그렇지 않다	전혀 그렇지 않다	전혀 그렇지 않다	매우 그렇다	대체로 그렇다	매우 그렇다	매우 그렇다	대체로 그렇다	보통이다	매우 그렇다	그렇지 않다	보통이다	그렇지 않다	그렇지 않다	보통이다	보통이다	보통이다	그렇지 않다	대체로 그렇다	보통이다	보통이다	대체로 그렇다	그렇지 않다	전혀 그렇지 않다	그렇지 않다	보통이다	보통이다	대체로 그렇다	전혀 그렇지 않다	전혀 그렇지 않다	전혀 그렇지 않다
남성	25	경상	3학년	중	최소 1명 이상과 함께 거주함	무	무	무	보통이다	그렇지 않다	전혀 그렇지 않다	전혀 그렇지 않다	전혀 그렇지 않다	그렇지 않다	전혀 그렇지 않다	그렇지 않다	그렇지 않다	전혀 그렇지 않다	그렇지 않다	보통이다	그렇지 않다	대체로 그렇다	보통이다	대체로 그렇다	대체로 그렇다	보통이다	전혀 그렇지 않다	그렇지 않다	전혀 그렇지 않다	보통이다	그렇지 않다	보통이다	전혀 그렇지 않다	보통이다	보통이다	그렇지 않다	보통이다	보통이다	보통이다	대체로 그렇다	보통이다	보통이다	그렇지 않다	전혀 그렇지 않다	보통이다	전혀 그렇지 않다	그렇지 않다	전혀 그렇지 않다	그렇지 않다
남성	24	세종특별자치시	4학년	중	혼자 생활함	무	유	무	전혀 그렇지 않다	전혀 그렇지 않다	전혀 그렇지 않다	전혀 그렇지 않다	전혀 그렇지 않다	전혀 그렇지 않다	전혀 그렇지 않다	전혀 그렇지 않다	전혀 그렇지 않다	전혀 그렇지 않다	전혀 그렇지 않다	보통이다	전혀 그렇지 않다	보통이다	그렇지 않다	대체로 그렇다	대체로 그렇다	보통이다	보통이다	대체로 그렇다	대체로 그렇다	보통이다	보통이다	그렇지 않다	대체로 그렇다	그렇지 않다	보통이다	보통이다	보통이다	보통이다	그렇지 않다	대체로 그렇다	보통이다	보통이다	보통이다	그렇지 않다	보통이다	보통이다	그렇지 않다	전혀 그렇지 않다	그렇지 않다
여성	22	서울	3학년	중	최소 1명 이상과 함께 거주함	무	유	무	대체로 그렇다	보통이다	대체로 그렇다	보통이다	그렇지 않다	전혀 그렇지 않다	그렇지 않다	그렇지 않다	대체로 그렇다	그렇지 않다	보통이다	전혀 그렇지 않다	대체로 그렇다	보통이다	대체로 그렇다	보통이다	그렇지 않다	보통이다	전혀 그렇지 않다	대체로 그렇다	대체로 그렇다	대체로 그렇다	전혀 그렇지 않다	매우 그렇다	보통이다	대체로 그렇다	그렇지 않다	그렇지 않다	보통이다	매우 그렇다	대체로 그렇다	대체로 그렇다	그렇지 않다	보통이다	대체로 그렇다	그렇지 않다	그렇지 않다	대체로 그렇다	그렇지 않다	보통이다	그렇지 않다
남성	29	경기	3학년	중	최소 1명 이상과 함께 거주함	무	유	무	그렇지 않다	보통이다	전혀 그렇지 않다	보통이다	그렇지 않다	대체로 그렇다	보통이다	그렇지 않다	보통이다	보통이다	그렇지 않다	매우 그렇다	대체로 그렇다	그렇지 않다	보통이다	대체로 그렇다	그렇지 않다	전혀 그렇지 않다	대체로 그렇다	보통이다	전혀 그렇지 않다	그렇지 않다	매우 그렇다	그렇지 않다	보통이다	그렇지 않다	전혀 그렇지 않다	대체로 그렇다	보통이다	매우 그렇다	대체로 그렇다	그렇지 않다	보통이다	대체로 그렇다	전혀 그렇지 않다	그렇지 않다	대체로 그렇다	보통이다	그렇지 않다	보통이다	대체로 그렇다
여성	25	세종특별자치시	2학년	중	혼자 생활함	무	유	유	그렇지 않다	보통이다	대체로 그렇다	전혀 그렇지 않다	그렇지 않다	보통이다	대체로 그렇다	보통이다	전혀 그렇지 않다	그렇지 않다	대체로 그렇다	그렇지 않다	보통이다	대체로 그렇다	그렇지 않다	보통이다	그렇지 않다	대체로 그렇다	전혀 그렇지 않다	그렇지 않다	보통이다	대체로 그렇다	그렇지 않다	보통이다	대체로 그렇다	보통이다	전혀 그렇지 않다	그렇지 않다	대체로 그렇다	보통이다	보통이다	매우 그렇다	보통이다	그렇지 않다	전혀 그렇지 않다	보통이다	그렇지 않다	대체로 그렇다	그렇지 않다	보통이다	대체로 그렇다
여성	26	강원	4학년	중	최소 1명 이상과 함께 거주함	무	무	무	그렇지 않다	보통이다	전혀 그렇지 않다	전혀 그렇지 않다	전혀 그렇지 않다	전혀 그렇지 않다	전혀 그렇지 않다	전혀 그렇지 않다	전혀 그렇지 않다	전혀 그렇지 않다	전혀 그렇지 않다	보통이다	그렇지 않다	보통이다	보통이다	대체로 그렇다	대체로 그렇다	대체로 그렇다	전혀 그렇지 않다	전혀 그렇지 않다	보통이다	전혀 그렇지 않다	전혀 그렇지 않다	보통이다	전혀 그렇지 않다	대체로 그렇다	전혀 그렇지 않다	보통이다	전혀 그렇지 않다	대체로 그렇다	대체로 그렇다	그렇지 않다	전혀 그렇지 않다	전혀 그렇지 않다	보통이다	대체로 그렇다	전혀 그렇지 않다	전혀 그렇지 않다	전혀 그렇지 않다	전혀 그렇지 않다	전혀 그렇지 않다
남성	24	서울	3학년	중	최소 1명 이상과 함께 거주함	무	유	무	전혀 그렇지 않다	전혀 그렇지 않다	전혀 그렇지 않다	전혀 그렇지 않다	전혀 그렇지 않다	그렇지 않다	전혀 그렇지 않다	그렇지 않다	전혀 그렇지 않다	전혀 그렇지 않다	전혀 그렇지 않다	전혀 그렇지 않다	전혀 그렇지 않다	대체로 그렇다	대체로 그렇다	대체로 그렇다	매우 그렇다	대체로 그렇다	대체로 그렇다	보통이다	전혀 그렇지 않다	보통이다	대체로 그렇다	그렇지 않다	대체로 그렇다	그렇지 않다	그렇지 않다	대체로 그렇다	대체로 그렇다	그렇지 않다	그렇지 않다	대체로 그렇다	대체로 그렇다	그렇지 않다	대체로 그렇다	그렇지 않다	그렇지 않다	전혀 그렇지 않다	전혀 그렇지 않다	그렇지 않다	전혀 그렇지 않다
여성	22	세종특별자치시	3학년	중	최소 1명 이상과 함께 거주함	무	유	무	대체로 그렇다	보통이다	전혀 그렇지 않다	보통이다	전혀 그렇지 않다	그렇지 않다	그렇지 않다	그렇지 않다	그렇지 않다	대체로 그렇다	그렇지 않다	대체로 그렇다	보통이다	그렇지 않다	그렇지 않다	대체로 그렇다	보통이다	보통이다	대체로 그렇다	대체로 그렇다	대체로 그렇다	전혀 그렇지 않다	전혀 그렇지 않다	그렇지 않다	그렇지 않다	대체로 그렇다	보통이다	그렇지 않다	대체로 그렇다	그렇지 않다	그렇지 않다	대체로 그렇다	전혀 그렇지 않다	전혀 그렇지 않다	전혀 그렇지 않다	그렇지 않다	그렇지 않다	대체로 그렇다	그렇지 않다	그렇지 않다	그렇지 않다
여성	23	세종특별자치시	3학년	중	최소 1명 이상과 함께 거주함	무	무	무	전혀 그렇지 않다	전혀 그렇지 않다	전혀 그렇지 않다	전혀 그렇지 않다	전혀 그렇지 않다	전혀 그렇지 않다	전혀 그렇지 않다	전혀 그렇지 않다	전혀 그렇지 않다	전혀 그렇지 않다	그렇지 않다	보통이다	보통이다	대체로 그렇다	대체로 그렇다	매우 그렇다	대체로 그렇다	보통이다	전혀 그렇지 않다	보통이다	전혀 그렇지 않다	그렇지 않다	그렇지 않다	보통이다	그렇지 않다	보통이다	그렇지 않다	보통이다	보통이다	대체로 그렇다	보통이다	보통이다	전혀 그렇지 않다	전혀 그렇지 않다	전혀 그렇지 않다	그렇지 않다	보통이다	전혀 그렇지 않다	그렇지 않다	전혀 그렇지 않다	그렇지 않다
여성	20	광역시	1학년	하	최소 1명 이상과 함께 거주함	무	무	무	전혀 그렇지 않다	전혀 그렇지 않다	전혀 그렇지 않다	전혀 그렇지 않다	전혀 그렇지 않다	전혀 그렇지 않다	전혀 그렇지 않다	전혀 그렇지 않다	전혀 그렇지 않다	전혀 그렇지 않다	전혀 그렇지 않다	전혀 그렇지 않다	전혀 그렇지 않다	매우 그렇다	매우 그렇다	매우 그렇다	매우 그렇다	매우 그렇다	보통이다	매우 그렇다	전혀 그렇지 않다	전혀 그렇지 않다	전혀 그렇지 않다	전혀 그렇지 않다	보통이다	대체로 그렇다	대체로 그렇다	매우 그렇다	보통이다	그렇지 않다	보통이다	매우 그렇다	전혀 그렇지 않다	보통이다	보통이다	전혀 그렇지 않다	보통이다	전혀 그렇지 않다	전혀 그렇지 않다	전혀 그렇지 않다	전혀 그렇지 않다
남성	20	경기	1학년	중	최소 1명 이상과 함께 거주함	무	유	무	전혀 그렇지 않다	전혀 그렇지 않다	전혀 그렇지 않다	전혀 그렇지 않다	전혀 그렇지 않다	그렇지 않다	그렇지 않다	보통이다	그렇지 않다	그렇지 않다	그렇지 않다	그렇지 않다	그렇지 않다	대체로 그렇다	대체로 그렇다	매우 그렇다	대체로 그렇다	보통이다	그렇지 않다	보통이다	그렇지 않다	보통이다	그렇지 않다	그렇지 않다	대체로 그렇다	그렇지 않다	그렇지 않다	보통이다	보통이다	대체로 그렇다	보통이다	대체로 그렇다	그렇지 않다	그렇지 않다	대체로 그렇다	그렇지 않다	보통이다	그렇지 않다	그렇지 않다	그렇지 않다	그렇지 않다
여성	22	강원	3학년	중	최소 1명 이상과 함께 거주함	무	무	무	전혀 그렇지 않다	전혀 그렇지 않다	전혀 그렇지 않다	전혀 그렇지 않다	전혀 그렇지 않다	그렇지 않다	전혀 그렇지 않다	전혀 그렇지 않다	전혀 그렇지 않다	전혀 그렇지 않다	전혀 그렇지 않다	그렇지 않다	그렇지 않다	대체로 그렇다	매우 그렇다	매우 그렇다	매우 그렇다	대체로 그렇다	보통이다	매우 그렇다	전혀 그렇지 않다	그렇지 않다	전혀 그렇지 않다	보통이다	보통이다	매우 그렇다	보통이다	대체로 그렇다	그렇지 않다	매우 그렇다	그렇지 않다	대체로 그렇다	그렇지 않다	그렇지 않다	그렇지 않다	매우 그렇다	그렇지 않다	전혀 그렇지 않다	전혀 그렇지 않다	전혀 그렇지 않다	그렇지 않다
여성	22	경기	3학년	중	최소 1명 이상과 함께 거주함	무	무	무	그렇지 않다	그렇지 않다	그렇지 않다	그렇지 않다	전혀 그렇지 않다	그렇지 않다	전혀 그렇지 않다	전혀 그렇지 않다	전혀 그렇지 않다	전혀 그렇지 않다	전혀 그렇지 않다	전혀 그렇지 않다	전혀 그렇지 않다	대체로 그렇다	대체로 그렇다	대체로 그렇다	대체로 그렇다	대체로 그렇다	보통이다	대체로 그렇다	그렇지 않다	보통이다	대체로 그렇다	그렇지 않다	보통이다	보통이다	보통이다	그렇지 않다	대체로 그렇다	보통이다	그렇지 않다	보통이다	그렇지 않다	그렇지 않다	보통이다	그렇지 않다	보통이다	보통이다	전혀 그렇지 않다	그렇지 않다	그렇지 않다
남성	24	경기	2학년	중	최소 1명 이상과 함께 거주함	무	무	무	전혀 그렇지 않다	전혀 그렇지 않다	전혀 그렇지 않다	전혀 그렇지 않다	전혀 그렇지 않다	전혀 그렇지 않다	전혀 그렇지 않다	전혀 그렇지 않다	전혀 그렇지 않다	전혀 그렇지 않다	전혀 그렇지 않다	전혀 그렇지 않다	전혀 그렇지 않다	대체로 그렇다	대체로 그렇다	대체로 그렇다	대체로 그렇다	대체로 그렇다	그렇지 않다	그렇지 않다	그렇지 않다	대체로 그렇다	그렇지 않다	그렇지 않다	대체로 그렇다	보통이다	그렇지 않다	그렇지 않다	대체로 그렇다	그렇지 않다	그렇지 않다	그렇지 않다	전혀 그렇지 않다	전혀 그렇지 않다	전혀 그렇지 않다	그렇지 않다	그렇지 않다	전혀 그렇지 않다	전혀 그렇지 않다	전혀 그렇지 않다	전혀 그렇지 않다
여성	24	서울	2학년	중	최소 1명 이상과 함께 거주함	무	유	무	보통이다	보통이다	보통이다	보통이다	보통이다	보통이다	보통이다	보통이다	보통이다	보통이다	보통이다	보통이다	보통이다	보통이다	보통이다	보통이다	보통이다	보통이다	보통이다	보통이다	보통이다	보통이다	보통이다	보통이다	보통이다	보통이다	보통이다	보통이다	보통이다	보통이다	보통이다	보통이다	보통이다	보통이다	보통이다	보통이다	보통이다	보통이다	보통이다	보통이다	보통이다
남성	24	세종특별자치시	4학년	상	최소 1명 이상과 함께 거주함	무	무	무	보통이다	대체로 그렇다	그렇지 않다	대체로 그렇다	보통이다	보통이다	보통이다	보통이다	대체로 그렇다	보통이다	대체로 그렇다	대체로 그렇다	매우 그렇다	보통이다	그렇지 않다	그렇지 않다	보통이다	보통이다	그렇지 않다	대체로 그렇다	그렇지 않다	그렇지 않다	전혀 그렇지 않다	그렇지 않다	대체로 그렇다	대체로 그렇다	매우 그렇다	그렇지 않다	전혀 그렇지 않다	전혀 그렇지 않다	그렇지 않다	대체로 그렇다	보통이다	그렇지 않다	전혀 그렇지 않다	대체로 그렇다	보통이다	보통이다	그렇지 않다	그렇지 않다	보통이다
남성	24	강원	4학년	중	최소 1명 이상과 함께 거주함	무	무	무	그렇지 않다	그렇지 않다	그렇지 않다	그렇지 않다	전혀 그렇지 않다	그렇지 않다	전혀 그렇지 않다	전혀 그렇지 않다	전혀 그렇지 않다	그렇지 않다	그렇지 않다	대체로 그렇다	보통이다	대체로 그렇다	보통이다	대체로 그렇다	대체로 그렇다	대체로 그렇다	그렇지 않다	그렇지 않다	그렇지 않다	대체로 그렇다	대체로 그렇다	그렇지 않다	전혀 그렇지 않다	대체로 그렇다	대체로 그렇다	대체로 그렇다	보통이다	보통이다	보통이다	보통이다	보통이다	전혀 그렇지 않다	보통이다	전혀 그렇지 않다	그렇지 않다	그렇지 않다	그렇지 않다	전혀 그렇지 않다	전혀 그렇지 않다
여성	23	광역시	4학년	중	최소 1명 이상과 함께 거주함	무	무	무	전혀 그렇지 않다	전혀 그렇지 않다	전혀 그렇지 않다	전혀 그렇지 않다	전혀 그렇지 않다	전혀 그렇지 않다	전혀 그렇지 않다	전혀 그렇지 않다	전혀 그렇지 않다	전혀 그렇지 않다	전혀 그렇지 않다	보통이다	그렇지 않다	대체로 그렇다	보통이다	대체로 그렇다	매우 그렇다	보통이다	그렇지 않다	그렇지 않다	그렇지 않다	보통이다	전혀 그렇지 않다	그렇지 않다	전혀 그렇지 않다	보통이다	대체로 그렇다	대체로 그렇다	그렇지 않다	그렇지 않다	보통이다	대체로 그렇다	그렇지 않다	전혀 그렇지 않다	전혀 그렇지 않다	그렇지 않다	그렇지 않다	전혀 그렇지 않다	전혀 그렇지 않다	그렇지 않다	전혀 그렇지 않다
남성	23	경기	1학년	중	최소 1명 이상과 함께 거주함	무	무	무	대체로 그렇다	대체로 그렇다	전혀 그렇지 않다	보통이다	전혀 그렇지 않다	그렇지 않다	그렇지 않다	그렇지 않다	그렇지 않다	보통이다	보통이다	대체로 그렇다	보통이다	그렇지 않다	그렇지 않다	보통이다	그렇지 않다	보통이다	보통이다	전혀 그렇지 않다	보통이다	그렇지 않다	그렇지 않다	대체로 그렇다	대체로 그렇다	그렇지 않다	보통이다	전혀 그렇지 않다	대체로 그렇다	보통이다	보통이다	보통이다	전혀 그렇지 않다	전혀 그렇지 않다	대체로 그렇다	그렇지 않다	보통이다	보통이다	보통이다	대체로 그렇다	보통이다
여성	25	서울	4학년	하	최소 1명 이상과 함께 거주함	무	무	무	대체로 그렇다	대체로 그렇다	대체로 그렇다	그렇지 않다	전혀 그렇지 않다	대체로 그렇다	대체로 그렇다	대체로 그렇다	대체로 그렇다	보통이다	대체로 그렇다	매우 그렇다	매우 그렇다	전혀 그렇지 않다	그렇지 않다	전혀 그렇지 않다	전혀 그렇지 않다	보통이다	그렇지 않다	전혀 그렇지 않다	보통이다	보통이다	그렇지 않다	대체로 그렇다	보통이다	대체로 그렇다	전혀 그렇지 않다	대체로 그렇다	보통이다	그렇지 않다	대체로 그렇다	대체로 그렇다	전혀 그렇지 않다	전혀 그렇지 않다	대체로 그렇다	대체로 그렇다	그렇지 않다	그렇지 않다	매우 그렇다	매우 그렇다	대체로 그렇다
남성	27	서울	4학년	중	최소 1명 이상과 함께 거주함	무	유	무	전혀 그렇지 않다	전혀 그렇지 않다	전혀 그렇지 않다	전혀 그렇지 않다	전혀 그렇지 않다	전혀 그렇지 않다	전혀 그렇지 않다	전혀 그렇지 않다	전혀 그렇지 않다	전혀 그렇지 않다	전혀 그렇지 않다	전혀 그렇지 않다	전혀 그렇지 않다	보통이다	매우 그렇다	매우 그렇다	매우 그렇다	매우 그렇다	그렇지 않다	대체로 그렇다	대체로 그렇다	그렇지 않다	그렇지 않다	전혀 그렇지 않다	보통이다	보통이다	보통이다	그렇지 않다	매우 그렇다	전혀 그렇지 않다	그렇지 않다	매우 그렇다	대체로 그렇다	보통이다	전혀 그렇지 않다	전혀 그렇지 않다	그렇지 않다	보통이다	전혀 그렇지 않다	전혀 그렇지 않다	전혀 그렇지 않다
여성	22	서울	4학년	상	최소 1명 이상과 함께 거주함	무	무	무	보통이다	보통이다	그렇지 않다	전혀 그렇지 않다	전혀 그렇지 않다	전혀 그렇지 않다	전혀 그렇지 않다	전혀 그렇지 않다	전혀 그렇지 않다	전혀 그렇지 않다	전혀 그렇지 않다	전혀 그렇지 않다	전혀 그렇지 않다	매우 그렇다	매우 그렇다	매우 그렇다	매우 그렇다	매우 그렇다	보통이다	대체로 그렇다	대체로 그렇다	대체로 그렇다	대체로 그렇다	전혀 그렇지 않다	그렇지 않다	그렇지 않다	대체로 그렇다	전혀 그렇지 않다	그렇지 않다	보통이다	보통이다	매우 그렇다	전혀 그렇지 않다	전혀 그렇지 않다	보통이다	전혀 그렇지 않다	그렇지 않다	전혀 그렇지 않다	전혀 그렇지 않다	전혀 그렇지 않다	전혀 그렇지 않다
남성	26	서울	4학년	하	최소 1명 이상과 함께 거주함	무	무	무	전혀 그렇지 않다	전혀 그렇지 않다	그렇지 않다	전혀 그렇지 않다	전혀 그렇지 않다	전혀 그렇지 않다	전혀 그렇지 않다	전혀 그렇지 않다	전혀 그렇지 않다	전혀 그렇지 않다	전혀 그렇지 않다	전혀 그렇지 않다	전혀 그렇지 않다	대체로 그렇다	보통이다	대체로 그렇다	매우 그렇다	매우 그렇다	보통이다	보통이다	전혀 그렇지 않다	대체로 그렇다	그렇지 않다	보통이다	전혀 그렇지 않다	대체로 그렇다	보통이다	대체로 그렇다	보통이다	보통이다	보통이다	그렇지 않다	대체로 그렇다	전혀 그렇지 않다	대체로 그렇다	전혀 그렇지 않다	전혀 그렇지 않다	전혀 그렇지 않다	전혀 그렇지 않다	전혀 그렇지 않다	전혀 그렇지 않다
남성	28	서울	4학년	중	혼자 생활함	무	무	무	그렇지 않다	그렇지 않다	전혀 그렇지 않다	전혀 그렇지 않다	전혀 그렇지 않다	보통이다	그렇지 않다	전혀 그렇지 않다	전혀 그렇지 않다	전혀 그렇지 않다	전혀 그렇지 않다	보통이다	보통이다	보통이다	그렇지 않다	보통이다	보통이다	그렇지 않다	보통이다	그렇지 않다	대체로 그렇다	대체로 그렇다	보통이다	대체로 그렇다	전혀 그렇지 않다	대체로 그렇다	대체로 그렇다	대체로 그렇다	대체로 그렇다	매우 그렇다	대체로 그렇다	대체로 그렇다	그렇지 않다	그렇지 않다	대체로 그렇다	전혀 그렇지 않다	전혀 그렇지 않다	전혀 그렇지 않다	그렇지 않다	보통이다	그렇지 않다
여성	23	경상	2학년	상	최소 1명 이상과 함께 거주함	무	무	무	그렇지 않다	그렇지 않다	그렇지 않다	그렇지 않다	그렇지 않다	그렇지 않다	그렇지 않다	그렇지 않다	그렇지 않다	그렇지 않다	그렇지 않다	그렇지 않다	그렇지 않다	대체로 그렇다	대체로 그렇다	대체로 그렇다	대체로 그렇다	대체로 그렇다	그렇지 않다	보통이다	그렇지 않다	대체로 그렇다	그렇지 않다	그렇지 않다	전혀 그렇지 않다	대체로 그렇다	대체로 그렇다	보통이다	그렇지 않다	보통이다	대체로 그렇다	그렇지 않다	그렇지 않다	그렇지 않다	그렇지 않다	그렇지 않다	전혀 그렇지 않다	보통이다	그렇지 않다	그렇지 않다	그렇지 않다
여성	23	경기	4학년	중	최소 1명 이상과 함께 거주함	무	무	무	보통이다	전혀 그렇지 않다	전혀 그렇지 않다	그렇지 않다	전혀 그렇지 않다	전혀 그렇지 않다	전혀 그렇지 않다	전혀 그렇지 않다	전혀 그렇지 않다	전혀 그렇지 않다	전혀 그렇지 않다	보통이다	전혀 그렇지 않다	대체로 그렇다	보통이다	대체로 그렇다	보통이다	보통이다	전혀 그렇지 않다	보통이다	보통이다	보통이다	전혀 그렇지 않다	보통이다	전혀 그렇지 않다	대체로 그렇다	그렇지 않다	대체로 그렇다	그렇지 않다	매우 그렇다	보통이다	보통이다	전혀 그렇지 않다	전혀 그렇지 않다	그렇지 않다	대체로 그렇다	그렇지 않다	전혀 그렇지 않다	전혀 그렇지 않다	전혀 그렇지 않다	전혀 그렇지 않다
여성	22	경기	3학년	중	최소 1명 이상과 함께 거주함	무	유	무	대체로 그렇다	그렇지 않다	대체로 그렇다	전혀 그렇지 않다	전혀 그렇지 않다	그렇지 않다	그렇지 않다	그렇지 않다	전혀 그렇지 않다	그렇지 않다	전혀 그렇지 않다	전혀 그렇지 않다	그렇지 않다	대체로 그렇다	대체로 그렇다	매우 그렇다	매우 그렇다	보통이다	대체로 그렇다	매우 그렇다	그렇지 않다	보통이다	그렇지 않다	그렇지 않다	대체로 그렇다	보통이다	그렇지 않다	보통이다	보통이다	대체로 그렇다	그렇지 않다	그렇지 않다	보통이다	그렇지 않다	대체로 그렇다	그렇지 않다	보통이다	대체로 그렇다	전혀 그렇지 않다	전혀 그렇지 않다	전혀 그렇지 않다
여성	22	광역시	4학년	중	최소 1명 이상과 함께 거주함	무	유	무	보통이다	보통이다	보통이다	전혀 그렇지 않다	그렇지 않다	전혀 그렇지 않다	전혀 그렇지 않다	전혀 그렇지 않다	전혀 그렇지 않다	전혀 그렇지 않다	전혀 그렇지 않다	전혀 그렇지 않다	전혀 그렇지 않다	대체로 그렇다	대체로 그렇다	매우 그렇다	대체로 그렇다	대체로 그렇다	대체로 그렇다	대체로 그렇다	보통이다	보통이다	대체로 그렇다	보통이다	그렇지 않다	대체로 그렇다	그렇지 않다	대체로 그렇다	그렇지 않다	보통이다	대체로 그렇다	보통이다	그렇지 않다	그렇지 않다	그렇지 않다	대체로 그렇다	그렇지 않다	전혀 그렇지 않다	그렇지 않다	그렇지 않다	그렇지 않다
여성	22	광역시	4학년	중	최소 1명 이상과 함께 거주함	무	무	무	전혀 그렇지 않다	전혀 그렇지 않다	전혀 그렇지 않다	전혀 그렇지 않다	전혀 그렇지 않다	전혀 그렇지 않다	전혀 그렇지 않다	전혀 그렇지 않다	전혀 그렇지 않다	전혀 그렇지 않다	전혀 그렇지 않다	보통이다	그렇지 않다	대체로 그렇다	보통이다	보통이다	보통이다	보통이다	보통이다	그렇지 않다	그렇지 않다	그렇지 않다	그렇지 않다	대체로 그렇다	보통이다	보통이다	그렇지 않다	보통이다	보통이다	매우 그렇다	보통이다	대체로 그렇다	전혀 그렇지 않다	그렇지 않다	그렇지 않다	매우 그렇다	보통이다	전혀 그렇지 않다	전혀 그렇지 않다	전혀 그렇지 않다	그렇지 않다
여성	22	경상	3학년	중	최소 1명 이상과 함께 거주함	무	유	무	전혀 그렇지 않다	그렇지 않다	전혀 그렇지 않다	전혀 그렇지 않다	전혀 그렇지 않다	그렇지 않다	그렇지 않다	그렇지 않다	전혀 그렇지 않다	그렇지 않다	전혀 그렇지 않다	대체로 그렇다	대체로 그렇다	그렇지 않다	보통이다	보통이다	보통이다	보통이다	그렇지 않다	그렇지 않다	전혀 그렇지 않다	매우 그렇다	그렇지 않다	대체로 그렇다	보통이다	대체로 그렇다	보통이다	보통이다	보통이다	대체로 그렇다	보통이다	보통이다	전혀 그렇지 않다	전혀 그렇지 않다	그렇지 않다	대체로 그렇다	보통이다	그렇지 않다	보통이다	보통이다	보통이다
여성	23	경기	1학년	하	최소 1명 이상과 함께 거주함	무	무	무	그렇지 않다	그렇지 않다	전혀 그렇지 않다	그렇지 않다	전혀 그렇지 않다	그렇지 않다	그렇지 않다	전혀 그렇지 않다	전혀 그렇지 않다	보통이다	보통이다	대체로 그렇다	대체로 그렇다	그렇지 않다	그렇지 않다	그렇지 않다	보통이다	전혀 그렇지 않다	대체로 그렇다	대체로 그렇다	전혀 그렇지 않다	대체로 그렇다	대체로 그렇다	전혀 그렇지 않다	보통이다	대체로 그렇다	보통이다	대체로 그렇다	그렇지 않다	대체로 그렇다	대체로 그렇다	그렇지 않다	전혀 그렇지 않다	전혀 그렇지 않다	전혀 그렇지 않다	대체로 그렇다	그렇지 않다	전혀 그렇지 않다	보통이다	보통이다	대체로 그렇다
여성	26	광역시	3학년	중	혼자 생활함	무	무	무	보통이다	보통이다	그렇지 않다	그렇지 않다	그렇지 않다	그렇지 않다	그렇지 않다	그렇지 않다	그렇지 않다	그렇지 않다	그렇지 않다	그렇지 않다	그렇지 않다	그렇지 않다	그렇지 않다	그렇지 않다	대체로 그렇다	대체로 그렇다	보통이다	보통이다	그렇지 않다	대체로 그렇다	보통이다	그렇지 않다	그렇지 않다	보통이다	보통이다	보통이다	보통이다	대체로 그렇다	보통이다	보통이다	보통이다	보통이다	보통이다	보통이다	보통이다	보통이다	보통이다	보통이다	보통이다
여성	31	광역시	4학년	중	최소 1명 이상과 함께 거주함	무	유	무	그렇지 않다	보통이다	그렇지 않다	그렇지 않다	그렇지 않다	그렇지 않다	그렇지 않다	그렇지 않다	그렇지 않다	보통이다	그렇지 않다	대체로 그렇다	그렇지 않다	대체로 그렇다	보통이다	매우 그렇다	대체로 그렇다	보통이다	보통이다	매우 그렇다	전혀 그렇지 않다	대체로 그렇다	보통이다	전혀 그렇지 않다	대체로 그렇다	보통이다	전혀 그렇지 않다	보통이다	대체로 그렇다	전혀 그렇지 않다	전혀 그렇지 않다	대체로 그렇다	그렇지 않다	전혀 그렇지 않다	보통이다	보통이다	그렇지 않다	그렇지 않다	그렇지 않다	전혀 그렇지 않다	대체로 그렇다
여성	24	경기	4학년	중	최소 1명 이상과 함께 거주함	무	유	무	그렇지 않다	그렇지 않다	보통이다	전혀 그렇지 않다	전혀 그렇지 않다	전혀 그렇지 않다	그렇지 않다	그렇지 않다	그렇지 않다	그렇지 않다	그렇지 않다	보통이다	그렇지 않다	보통이다	보통이다	보통이다	보통이다	보통이다	보통이다	대체로 그렇다	그렇지 않다	보통이다	대체로 그렇다	대체로 그렇다	그렇지 않다	대체로 그렇다	전혀 그렇지 않다	매우 그렇다	보통이다	매우 그렇다	그렇지 않다	대체로 그렇다	그렇지 않다	그렇지 않다	대체로 그렇다	그렇지 않다	그렇지 않다	전혀 그렇지 않다	그렇지 않다	그렇지 않다	그렇지 않다
남성	24	서울	3학년	하	혼자 생활함	무	무	무	대체로 그렇다	보통이다	그렇지 않다	그렇지 않다	전혀 그렇지 않다	그렇지 않다	그렇지 않다	그렇지 않다	전혀 그렇지 않다	보통이다	전혀 그렇지 않다	대체로 그렇다	대체로 그렇다	보통이다	보통이다	보통이다	그렇지 않다	보통이다	그렇지 않다	대체로 그렇다	대체로 그렇다	대체로 그렇다	보통이다	그렇지 않다	그렇지 않다	대체로 그렇다	대체로 그렇다	대체로 그렇다	보통이다	그렇지 않다	보통이다	대체로 그렇다	전혀 그렇지 않다	그렇지 않다	보통이다	전혀 그렇지 않다	그렇지 않다	그렇지 않다	그렇지 않다	그렇지 않다	그렇지 않다
남성	22	서울	4학년	하	혼자 생활함	무	유	무	대체로 그렇다	대체로 그렇다	대체로 그렇다	그렇지 않다	그렇지 않다	그렇지 않다	그렇지 않다	그렇지 않다	그렇지 않다	그렇지 않다	전혀 그렇지 않다	보통이다	그렇지 않다	대체로 그렇다	보통이다	대체로 그렇다	대체로 그렇다	보통이다	보통이다	대체로 그렇다	그렇지 않다	보통이다	보통이다	그렇지 않다	그렇지 않다	대체로 그렇다	대체로 그렇다	보통이다	대체로 그렇다	그렇지 않다	그렇지 않다	매우 그렇다	그렇지 않다	그렇지 않다	그렇지 않다	그렇지 않다	대체로 그렇다	그렇지 않다	그렇지 않다	그렇지 않다	그렇지 않다
여성	22	경상	2학년	중	최소 1명 이상과 함께 거주함	무	유	무	보통이다	보통이다	대체로 그렇다	보통이다	그렇지 않다	대체로 그렇다	대체로 그렇다	대체로 그렇다	보통이다	그렇지 않다	대체로 그렇다	대체로 그렇다	대체로 그렇다	그렇지 않다	그렇지 않다	그렇지 않다	그렇지 않다	그렇지 않다	그렇지 않다	그렇지 않다	대체로 그렇다	대체로 그렇다	보통이다	보통이다	그렇지 않다	매우 그렇다	그렇지 않다	대체로 그렇다	그렇지 않다	대체로 그렇다	대체로 그렇다	대체로 그렇다	그렇지 않다	그렇지 않다	대체로 그렇다	그렇지 않다	그렇지 않다	대체로 그렇다	대체로 그렇다	대체로 그렇다	대체로 그렇다
여성	23	전라	4학년	중	최소 1명 이상과 함께 거주함	무	유	유	그렇지 않다	그렇지 않다	그렇지 않다	그렇지 않다	그렇지 않다	그렇지 않다	그렇지 않다	그렇지 않다	그렇지 않다	보통이다	그렇지 않다	전혀 그렇지 않다	그렇지 않다	대체로 그렇다	대체로 그렇다	대체로 그렇다	대체로 그렇다	대체로 그렇다	보통이다	대체로 그렇다	대체로 그렇다	보통이다	대체로 그렇다	대체로 그렇다	그렇지 않다	그렇지 않다	그렇지 않다	보통이다	보통이다	그렇지 않다	보통이다	보통이다	대체로 그렇다	보통이다	보통이다	보통이다	보통이다	보통이다	그렇지 않다	보통이다	보통이다
여성	30	서울	3학년	중	혼자 생활함	무	무	무	보통이다	보통이다	그렇지 않다	그렇지 않다	전혀 그렇지 않다	그렇지 않다	그렇지 않다	보통이다	그렇지 않다	그렇지 않다	그렇지 않다	그렇지 않다	보통이다	그렇지 않다	그렇지 않다	그렇지 않다	그렇지 않다	보통이다	보통이다	보통이다	보통이다	보통이다	보통이다	그렇지 않다	그렇지 않다	그렇지 않다	그렇지 않다	보통이다	보통이다	보통이다	그렇지 않다	보통이다	그렇지 않다	보통이다	보통이다	그렇지 않다	보통이다	보통이다	보통이다	보통이다	보통이다
여성	21	경상	2학년	하	최소 1명 이상과 함께 거주함	무	무	무	보통이다	그렇지 않다	보통이다	전혀 그렇지 않다	전혀 그렇지 않다	보통이다	그렇지 않다	그렇지 않다	그렇지 않다	전혀 그렇지 않다	그렇지 않다	대체로 그렇다	대체로 그렇다	그렇지 않다	그렇지 않다	그렇지 않다	그렇지 않다	전혀 그렇지 않다	그렇지 않다	보통이다	대체로 그렇다	그렇지 않다	전혀 그렇지 않다	보통이다	그렇지 않다	대체로 그렇다	대체로 그렇다	보통이다	그렇지 않다	그렇지 않다	보통이다	보통이다	그렇지 않다	전혀 그렇지 않다	전혀 그렇지 않다	그렇지 않다	그렇지 않다	전혀 그렇지 않다	대체로 그렇다	대체로 그렇다	대체로 그렇다
여성	37	경기	3학년	하	최소 1명 이상과 함께 거주함	무	유	무	매우 그렇다	매우 그렇다	매우 그렇다	대체로 그렇다	대체로 그렇다	매우 그렇다	매우 그렇다	매우 그렇다	매우 그렇다	매우 그렇다	매우 그렇다	대체로 그렇다	매우 그렇다	전혀 그렇지 않다	전혀 그렇지 않다	전혀 그렇지 않다	전혀 그렇지 않다	보통이다	대체로 그렇다	매우 그렇다	전혀 그렇지 않다	대체로 그렇다	대체로 그렇다	전혀 그렇지 않다	매우 그렇다	전혀 그렇지 않다	매우 그렇다	전혀 그렇지 않다	매우 그렇다	전혀 그렇지 않다	전혀 그렇지 않다	매우 그렇다	매우 그렇다	매우 그렇다	매우 그렇다	전혀 그렇지 않다	매우 그렇다	매우 그렇다	매우 그렇다	매우 그렇다	매우 그렇다
남성	25	광역시	3학년	중	최소 1명 이상과 함께 거주함	무	무	무	그렇지 않다	그렇지 않다	그렇지 않다	전혀 그렇지 않다	전혀 그렇지 않다	그렇지 않다	전혀 그렇지 않다	전혀 그렇지 않다	그렇지 않다	그렇지 않다	그렇지 않다	전혀 그렇지 않다	전혀 그렇지 않다	그렇지 않다	그렇지 않다	그렇지 않다	전혀 그렇지 않다	그렇지 않다	그렇지 않다	그렇지 않다	전혀 그렇지 않다	전혀 그렇지 않다	그렇지 않다	전혀 그렇지 않다	그렇지 않다	그렇지 않다	그렇지 않다	그렇지 않다	보통이다	전혀 그렇지 않다	전혀 그렇지 않다	그렇지 않다	그렇지 않다	그렇지 않다	그렇지 않다	그렇지 않다	보통이다	그렇지 않다	보통이다	대체로 그렇다	보통이다
여성	23	광역시	4학년	중	최소 1명 이상과 함께 거주함	무	무	무	전혀 그렇지 않다	전혀 그렇지 않다	전혀 그렇지 않다	전혀 그렇지 않다	전혀 그렇지 않다	전혀 그렇지 않다	전혀 그렇지 않다	전혀 그렇지 않다	전혀 그렇지 않다	전혀 그렇지 않다	전혀 그렇지 않다	전혀 그렇지 않다	전혀 그렇지 않다	전혀 그렇지 않다	전혀 그렇지 않다	전혀 그렇지 않다	전혀 그렇지 않다	전혀 그렇지 않다	전혀 그렇지 않다	전혀 그렇지 않다	전혀 그렇지 않다	전혀 그렇지 않다	전혀 그렇지 않다	전혀 그렇지 않다	전혀 그렇지 않다	전혀 그렇지 않다	전혀 그렇지 않다	전혀 그렇지 않다	전혀 그렇지 않다	전혀 그렇지 않다	전혀 그렇지 않다	전혀 그렇지 않다	전혀 그렇지 않다	그렇지 않다	그렇지 않다	대체로 그렇다	대체로 그렇다	전혀 그렇지 않다	그렇지 않다	그렇지 않다	그렇지 않다
여성	24	서울	4학년	중	최소 1명 이상과 함께 거주함	무	무	무	그렇지 않다	전혀 그렇지 않다	전혀 그렇지 않다	전혀 그렇지 않다	전혀 그렇지 않다	전혀 그렇지 않다	전혀 그렇지 않다	전혀 그렇지 않다	그렇지 않다	전혀 그렇지 않다	전혀 그렇지 않다	전혀 그렇지 않다	그렇지 않다	매우 그렇다	대체로 그렇다	대체로 그렇다	대체로 그렇다	보통이다	보통이다	보통이다	대체로 그렇다	대체로 그렇다	그렇지 않다	대체로 그렇다	전혀 그렇지 않다	대체로 그렇다	그렇지 않다	매우 그렇다	그렇지 않다	매우 그렇다	매우 그렇다	보통이다	그렇지 않다	전혀 그렇지 않다	대체로 그렇다	대체로 그렇다	그렇지 않다	전혀 그렇지 않다	전혀 그렇지 않다	전혀 그렇지 않다	그렇지 않다
여성	22	서울	3학년	중	혼자 생활함	무	무	무	전혀 그렇지 않다	전혀 그렇지 않다	전혀 그렇지 않다	그렇지 않다	전혀 그렇지 않다	전혀 그렇지 않다	전혀 그렇지 않다	전혀 그렇지 않다	그렇지 않다	전혀 그렇지 않다	전혀 그렇지 않다	전혀 그렇지 않다	그렇지 않다	그렇지 않다	대체로 그렇다	대체로 그렇다	대체로 그렇다	매우 그렇다	대체로 그렇다	보통이다	매우 그렇다	매우 그렇다	대체로 그렇다	대체로 그렇다	그렇지 않다	매우 그렇다	보통이다	대체로 그렇다	그렇지 않다	대체로 그렇다	대체로 그렇다	대체로 그렇다	그렇지 않다	그렇지 않다	매우 그렇다	보통이다	그렇지 않다	전혀 그렇지 않다	그렇지 않다	대체로 그렇다	대체로 그렇다
남성	25	서울	3학년	중	최소 1명 이상과 함께 거주함	무	유	무	전혀 그렇지 않다	전혀 그렇지 않다	전혀 그렇지 않다	전혀 그렇지 않다	전혀 그렇지 않다	전혀 그렇지 않다	전혀 그렇지 않다	매우 그렇다	전혀 그렇지 않다	전혀 그렇지 않다	전혀 그렇지 않다	전혀 그렇지 않다	그렇지 않다	대체로 그렇다	대체로 그렇다	대체로 그렇다	대체로 그렇다	매우 그렇다	그렇지 않다	그렇지 않다	매우 그렇다	보통이다	대체로 그렇다	보통이다	대체로 그렇다	보통이다	전혀 그렇지 않다	대체로 그렇다	그렇지 않다	매우 그렇다	대체로 그렇다	대체로 그렇다	그렇지 않다	그렇지 않다	매우 그렇다	대체로 그렇다	그렇지 않다	전혀 그렇지 않다	보통이다	그렇지 않다	대체로 그렇다
여성	20	강원	1학년	중	최소 1명 이상과 함께 거주함	무	무	무	그렇지 않다	그렇지 않다	보통이다	전혀 그렇지 않다	전혀 그렇지 않다	그렇지 않다	그렇지 않다	보통이다	그렇지 않다	대체로 그렇다	전혀 그렇지 않다	보통이다	그렇지 않다	대체로 그렇다	보통이다	대체로 그렇다	대체로 그렇다	대체로 그렇다	그렇지 않다	대체로 그렇다	그렇지 않다	보통이다	대체로 그렇다	그렇지 않다	전혀 그렇지 않다	대체로 그렇다	대체로 그렇다	매우 그렇다	전혀 그렇지 않다	보통이다	매우 그렇다	그렇지 않다	그렇지 않다	그렇지 않다	보통이다	그렇지 않다	전혀 그렇지 않다	전혀 그렇지 않다	그렇지 않다	그렇지 않다	보통이다
여성	20	경기	1학년	중	최소 1명 이상과 함께 거주함	무	무	무	보통이다	그렇지 않다	보통이다	그렇지 않다	그렇지 않다	전혀 그렇지 않다	전혀 그렇지 않다	전혀 그렇지 않다	전혀 그렇지 않다	전혀 그렇지 않다	전혀 그렇지 않다	전혀 그렇지 않다	전혀 그렇지 않다	매우 그렇다	매우 그렇다	매우 그렇다	보통이다	매우 그렇다	보통이다	매우 그렇다	보통이다	보통이다	대체로 그렇다	전혀 그렇지 않다	보통이다	그렇지 않다	매우 그렇다	그렇지 않다	대체로 그렇다	전혀 그렇지 않다	전혀 그렇지 않다	대체로 그렇다	전혀 그렇지 않다	전혀 그렇지 않다	보통이다	전혀 그렇지 않다	보통이다	그렇지 않다	전혀 그렇지 않다	전혀 그렇지 않다	전혀 그렇지 않다
여성	21	경상	2학년	중	최소 1명 이상과 함께 거주함	무	무	무	전혀 그렇지 않다	전혀 그렇지 않다	전혀 그렇지 않다	전혀 그렇지 않다	전혀 그렇지 않다	전혀 그렇지 않다	전혀 그렇지 않다	전혀 그렇지 않다	전혀 그렇지 않다	전혀 그렇지 않다	전혀 그렇지 않다	그렇지 않다	전혀 그렇지 않다	매우 그렇다	매우 그렇다	매우 그렇다	매우 그렇다	매우 그렇다	보통이다	매우 그렇다	대체로 그렇다	보통이다	대체로 그렇다	전혀 그렇지 않다	보통이다	대체로 그렇다	대체로 그렇다	대체로 그렇다	그렇지 않다	그렇지 않다	대체로 그렇다	보통이다	그렇지 않다	전혀 그렇지 않다	보통이다	그렇지 않다	그렇지 않다	전혀 그렇지 않다	전혀 그렇지 않다	전혀 그렇지 않다	전혀 그렇지 않다
여성	23	서울	3학년	중	혼자 생활함	무	무	무	대체로 그렇다	보통이다	대체로 그렇다	그렇지 않다	대체로 그렇다	그렇지 않다	그렇지 않다	대체로 그렇다	그렇지 않다	보통이다	그렇지 않다	보통이다	대체로 그렇다	보통이다	대체로 그렇다	그렇지 않다	보통이다	대체로 그렇다	전혀 그렇지 않다	보통이다	그렇지 않다	전혀 그렇지 않다	전혀 그렇지 않다	보통이다	그렇지 않다	대체로 그렇다	그렇지 않다	대체로 그렇다	그렇지 않다	매우 그렇다	대체로 그렇다	그렇지 않다	보통이다	전혀 그렇지 않다	그렇지 않다	대체로 그렇다	그렇지 않다	보통이다	그렇지 않다	전혀 그렇지 않다	보통이다
여성	23	경기	3학년	중	최소 1명 이상과 함께 거주함	무	무	무	대체로 그렇다	그렇지 않다	대체로 그렇다	대체로 그렇다	대체로 그렇다	대체로 그렇다	대체로 그렇다	보통이다	그렇지 않다	대체로 그렇다	보통이다	대체로 그렇다	보통이다	보통이다	보통이다	그렇지 않다	그렇지 않다	전혀 그렇지 않다	전혀 그렇지 않다	대체로 그렇다	대체로 그렇다	그렇지 않다	전혀 그렇지 않다	그렇지 않다	그렇지 않다	보통이다	보통이다	대체로 그렇다	대체로 그렇다	매우 그렇다	그렇지 않다	대체로 그렇다	전혀 그렇지 않다	그렇지 않다	그렇지 않다	보통이다	그렇지 않다	대체로 그렇다	그렇지 않다	그렇지 않다	대체로 그렇다
남성	26	서울	4학년	중	혼자 생활함	무	무	무	보통이다	그렇지 않다	전혀 그렇지 않다	전혀 그렇지 않다	전혀 그렇지 않다	그렇지 않다	그렇지 않다	그렇지 않다	전혀 그렇지 않다	그렇지 않다	그렇지 않다	그렇지 않다	보통이다	보통이다	그렇지 않다	보통이다	그렇지 않다	그렇지 않다	전혀 그렇지 않다	대체로 그렇다	전혀 그렇지 않다	대체로 그렇다	보통이다	그렇지 않다	보통이다	그렇지 않다	대체로 그렇다	그렇지 않다	대체로 그렇다	보통이다	보통이다	대체로 그렇다	대체로 그렇다	보통이다	대체로 그렇다	전혀 그렇지 않다	대체로 그렇다	전혀 그렇지 않다	그렇지 않다	그렇지 않다	보통이다
여성	23	광역시	3학년	중	최소 1명 이상과 함께 거주함	무	유	무	전혀 그렇지 않다	전혀 그렇지 않다	전혀 그렇지 않다	전혀 그렇지 않다	전혀 그렇지 않다	전혀 그렇지 않다	전혀 그렇지 않다	전혀 그렇지 않다	전혀 그렇지 않다	전혀 그렇지 않다	전혀 그렇지 않다	전혀 그렇지 않다	전혀 그렇지 않다	보통이다	대체로 그렇다	대체로 그렇다	대체로 그렇다	대체로 그렇다	전혀 그렇지 않다	전혀 그렇지 않다	전혀 그렇지 않다	전혀 그렇지 않다	전혀 그렇지 않다	매우 그렇다	전혀 그렇지 않다	대체로 그렇다	전혀 그렇지 않다	매우 그렇다	전혀 그렇지 않다	매우 그렇다	매우 그렇다	보통이다	전혀 그렇지 않다	전혀 그렇지 않다	그렇지 않다	매우 그렇다	전혀 그렇지 않다	전혀 그렇지 않다	전혀 그렇지 않다	전혀 그렇지 않다	전혀 그렇지 않다
여성	22	광역시	1학년	중	최소 1명 이상과 함께 거주함	무	무	무	전혀 그렇지 않다	전혀 그렇지 않다	전혀 그렇지 않다	전혀 그렇지 않다	전혀 그렇지 않다	전혀 그렇지 않다	전혀 그렇지 않다	전혀 그렇지 않다	전혀 그렇지 않다	전혀 그렇지 않다	전혀 그렇지 않다	전혀 그렇지 않다	전혀 그렇지 않다	보통이다	대체로 그렇다	대체로 그렇다	매우 그렇다	보통이다	그렇지 않다	대체로 그렇다	그렇지 않다	보통이다	대체로 그렇다	그렇지 않다	대체로 그렇다	보통이다	보통이다	그렇지 않다	대체로 그렇다	그렇지 않다	대체로 그렇다	대체로 그렇다	전혀 그렇지 않다	전혀 그렇지 않다	그렇지 않다	보통이다	대체로 그렇다	전혀 그렇지 않다	전혀 그렇지 않다	전혀 그렇지 않다	그렇지 않다
여성	25	경기	3학년	중	최소 1명 이상과 함께 거주함	무	무	무	그렇지 않다	그렇지 않다	보통이다	그렇지 않다	전혀 그렇지 않다	그렇지 않다	그렇지 않다	전혀 그렇지 않다	그렇지 않다	그렇지 않다	보통이다	그렇지 않다	보통이다	보통이다	보통이다	대체로 그렇다	보통이다	보통이다	보통이다	그렇지 않다	대체로 그렇다	그렇지 않다	그렇지 않다	보통이다	그렇지 않다	보통이다	전혀 그렇지 않다	보통이다	그렇지 않다	대체로 그렇다	그렇지 않다	그렇지 않다	전혀 그렇지 않다	전혀 그렇지 않다	전혀 그렇지 않다	매우 그렇다	그렇지 않다	전혀 그렇지 않다	그렇지 않다	그렇지 않다	그렇지 않다
여성	23	서울	4학년	하	최소 1명 이상과 함께 거주함	무	유	무	전혀 그렇지 않다	보통이다	그렇지 않다	전혀 그렇지 않다	전혀 그렇지 않다	전혀 그렇지 않다	전혀 그렇지 않다	전혀 그렇지 않다	전혀 그렇지 않다	전혀 그렇지 않다	그렇지 않다	보통이다	보통이다	대체로 그렇다	보통이다	보통이다	대체로 그렇다	그렇지 않다	전혀 그렇지 않다	대체로 그렇다	보통이다	대체로 그렇다	보통이다	보통이다	전혀 그렇지 않다	대체로 그렇다	대체로 그렇다	대체로 그렇다	대체로 그렇다	대체로 그렇다	그렇지 않다	보통이다	전혀 그렇지 않다	전혀 그렇지 않다	전혀 그렇지 않다	전혀 그렇지 않다	그렇지 않다	그렇지 않다	그렇지 않다	그렇지 않다	보통이다
남성	21	경기	1학년	하	최소 1명 이상과 함께 거주함	무	무	무	보통이다	전혀 그렇지 않다	전혀 그렇지 않다	전혀 그렇지 않다	전혀 그렇지 않다	그렇지 않다	전혀 그렇지 않다	전혀 그렇지 않다	전혀 그렇지 않다	그렇지 않다	그렇지 않다	그렇지 않다	전혀 그렇지 않다	보통이다	보통이다	대체로 그렇다	대체로 그렇다	보통이다	보통이다	대체로 그렇다	그렇지 않다	대체로 그렇다	보통이다	그렇지 않다	대체로 그렇다	그렇지 않다	보통이다	그렇지 않다	대체로 그렇다	보통이다	보통이다	대체로 그렇다	보통이다	그렇지 않다	보통이다	전혀 그렇지 않다	대체로 그렇다	전혀 그렇지 않다	그렇지 않다	그렇지 않다	그렇지 않다
남성	24	서울	3학년	하	최소 1명 이상과 함께 거주함	무	무	무	전혀 그렇지 않다	전혀 그렇지 않다	전혀 그렇지 않다	전혀 그렇지 않다	전혀 그렇지 않다	전혀 그렇지 않다	전혀 그렇지 않다	전혀 그렇지 않다	전혀 그렇지 않다	전혀 그렇지 않다	전혀 그렇지 않다	전혀 그렇지 않다	전혀 그렇지 않다	보통이다	보통이다	보통이다	보통이다	그렇지 않다	보통이다	보통이다	그렇지 않다	그렇지 않다	보통이다	보통이다	대체로 그렇다	보통이다	대체로 그렇다	보통이다	보통이다	보통이다	보통이다	대체로 그렇다	보통이다	그렇지 않다	그렇지 않다	전혀 그렇지 않다	보통이다	그렇지 않다	그렇지 않다	그렇지 않다	그렇지 않다
여성	24	경기	4학년	하	혼자 생활함	무	유	무	그렇지 않다	그렇지 않다	그렇지 않다	대체로 그렇다	보통이다	그렇지 않다	그렇지 않다	그렇지 않다	그렇지 않다	그렇지 않다	그렇지 않다	대체로 그렇다	그렇지 않다	그렇지 않다	그렇지 않다	대체로 그렇다	그렇지 않다	그렇지 않다	그렇지 않다	그렇지 않다	그렇지 않다	그렇지 않다	그렇지 않다	대체로 그렇다	그렇지 않다	대체로 그렇다	그렇지 않다	대체로 그렇다	그렇지 않다	대체로 그렇다	대체로 그렇다	그렇지 않다	그렇지 않다	그렇지 않다	대체로 그렇다	그렇지 않다	그렇지 않다	그렇지 않다	그렇지 않다	그렇지 않다	그렇지 않다
남성	26	광역시	4학년	하	최소 1명 이상과 함께 거주함	무	무	무	대체로 그렇다	보통이다	그렇지 않다	대체로 그렇다	전혀 그렇지 않다	보통이다	대체로 그렇다	그렇지 않다	보통이다	보통이다	보통이다	매우 그렇다	대체로 그렇다	보통이다	전혀 그렇지 않다	그렇지 않다	보통이다	보통이다	그렇지 않다	대체로 그렇다	전혀 그렇지 않다	그렇지 않다	그렇지 않다	그렇지 않다	그렇지 않다	매우 그렇다	전혀 그렇지 않다	매우 그렇다	매우 그렇다	대체로 그렇다	그렇지 않다	매우 그렇다	보통이다	그렇지 않다	대체로 그렇다	전혀 그렇지 않다	그렇지 않다	그렇지 않다	그렇지 않다	그렇지 않다	매우 그렇다
여성	23	서울	4학년	중	혼자 생활함	무	무	무	보통이다	그렇지 않다	그렇지 않다	그렇지 않다	보통이다	그렇지 않다	보통이다	그렇지 않다	전혀 그렇지 않다	그렇지 않다	보통이다	보통이다	보통이다	보통이다	대체로 그렇다	보통이다	매우 그렇다	보통이다	전혀 그렇지 않다	그렇지 않다	매우 그렇다	그렇지 않다	전혀 그렇지 않다	매우 그렇다	전혀 그렇지 않다	매우 그렇다	그렇지 않다	대체로 그렇다	보통이다	보통이다	대체로 그렇다	보통이다	전혀 그렇지 않다	전혀 그렇지 않다	보통이다	보통이다	그렇지 않다	보통이다	그렇지 않다	그렇지 않다	그렇지 않다
여성	22	경기	3학년	중	최소 1명 이상과 함께 거주함	무	무	무	보통이다	그렇지 않다	보통이다	보통이다	그렇지 않다	전혀 그렇지 않다	전혀 그렇지 않다	전혀 그렇지 않다	전혀 그렇지 않다	전혀 그렇지 않다	보통이다	그렇지 않다	전혀 그렇지 않다	대체로 그렇다	보통이다	대체로 그렇다	매우 그렇다	보통이다	대체로 그렇다	매우 그렇다	그렇지 않다	대체로 그렇다	보통이다	전혀 그렇지 않다	그렇지 않다	보통이다	대체로 그렇다	보통이다	보통이다	전혀 그렇지 않다	보통이다	보통이다	보통이다	그렇지 않다	그렇지 않다	전혀 그렇지 않다	전혀 그렇지 않다	그렇지 않다	그렇지 않다	그렇지 않다	보통이다
여성	23	서울	4학년	중	최소 1명 이상과 함께 거주함	무	유	무	대체로 그렇다	대체로 그렇다	전혀 그렇지 않다	전혀 그렇지 않다	전혀 그렇지 않다	전혀 그렇지 않다	전혀 그렇지 않다	전혀 그렇지 않다	전혀 그렇지 않다	전혀 그렇지 않다	전혀 그렇지 않다	전혀 그렇지 않다	그렇지 않다	전혀 그렇지 않다	그렇지 않다	대체로 그렇다	전혀 그렇지 않다	보통이다	그렇지 않다	대체로 그렇다	대체로 그렇다	매우 그렇다	대체로 그렇다	전혀 그렇지 않다	전혀 그렇지 않다	대체로 그렇다	그렇지 않다	대체로 그렇다	그렇지 않다	대체로 그렇다	대체로 그렇다	그렇지 않다	전혀 그렇지 않다	전혀 그렇지 않다	전혀 그렇지 않다	그렇지 않다	그렇지 않다	전혀 그렇지 않다	그렇지 않다	그렇지 않다	대체로 그렇다
여성	24	서울	3학년	중	최소 1명 이상과 함께 거주함	무	유	무	보통이다	대체로 그렇다	그렇지 않다	보통이다	전혀 그렇지 않다	그렇지 않다	그렇지 않다	그렇지 않다	그렇지 않다	그렇지 않다	그렇지 않다	보통이다	보통이다	보통이다	그렇지 않다	보통이다	그렇지 않다	그렇지 않다	전혀 그렇지 않다	보통이다	그렇지 않다	그렇지 않다	보통이다	그렇지 않다	그렇지 않다	대체로 그렇다	전혀 그렇지 않다	보통이다	그렇지 않다	대체로 그렇다	보통이다	대체로 그렇다	그렇지 않다	그렇지 않다	전혀 그렇지 않다	보통이다	그렇지 않다	보통이다	그렇지 않다	그렇지 않다	보통이다
여성	22	전라	3학년	하	최소 1명 이상과 함께 거주함	무	유	무	전혀 그렇지 않다	전혀 그렇지 않다	전혀 그렇지 않다	매우 그렇다	전혀 그렇지 않다	전혀 그렇지 않다	전혀 그렇지 않다	전혀 그렇지 않다	전혀 그렇지 않다	전혀 그렇지 않다	전혀 그렇지 않다	전혀 그렇지 않다	전혀 그렇지 않다	보통이다	매우 그렇다	대체로 그렇다	대체로 그렇다	대체로 그렇다	그렇지 않다	매우 그렇다	전혀 그렇지 않다	대체로 그렇다	대체로 그렇다	그렇지 않다	매우 그렇다	그렇지 않다	전혀 그렇지 않다	그렇지 않다	대체로 그렇다	매우 그렇다	전혀 그렇지 않다	매우 그렇다	전혀 그렇지 않다	전혀 그렇지 않다	전혀 그렇지 않다	매우 그렇다	매우 그렇다	매우 그렇다	전혀 그렇지 않다	전혀 그렇지 않다	전혀 그렇지 않다
여성	22	전라	3학년	중	최소 1명 이상과 함께 거주함	무	유	유	대체로 그렇다	전혀 그렇지 않다	매우 그렇다	대체로 그렇다	보통이다	보통이다	보통이다	그렇지 않다	보통이다	보통이다	그렇지 않다	전혀 그렇지 않다	그렇지 않다	매우 그렇다	매우 그렇다	매우 그렇다	매우 그렇다	매우 그렇다	대체로 그렇다	대체로 그렇다	그렇지 않다	대체로 그렇다	대체로 그렇다	전혀 그렇지 않다	보통이다	대체로 그렇다	매우 그렇다	그렇지 않다	보통이다	보통이다	보통이다	보통이다	보통이다	보통이다	대체로 그렇다	전혀 그렇지 않다	보통이다	보통이다	보통이다	보통이다	보통이다
여성	26	경기	2학년	중	최소 1명 이상과 함께 거주함	무	유	유	전혀 그렇지 않다	그렇지 않다	그렇지 않다	매우 그렇다	전혀 그렇지 않다	그렇지 않다	그렇지 않다	그렇지 않다	그렇지 않다	그렇지 않다	그렇지 않다	그렇지 않다	전혀 그렇지 않다	보통이다	대체로 그렇다	대체로 그렇다	매우 그렇다	대체로 그렇다	보통이다	보통이다	그렇지 않다	대체로 그렇다	매우 그렇다	보통이다	그렇지 않다	보통이다	보통이다	보통이다	보통이다	대체로 그렇다	그렇지 않다	대체로 그렇다	대체로 그렇다	대체로 그렇다	대체로 그렇다	전혀 그렇지 않다	보통이다	그렇지 않다	보통이다	전혀 그렇지 않다	전혀 그렇지 않다
여성	25	광역시	4학년	중	최소 1명 이상과 함께 거주함	무	무	무	보통이다	그렇지 않다	보통이다	보통이다	보통이다	그렇지 않다	그렇지 않다	보통이다	그렇지 않다	보통이다	그렇지 않다	보통이다	보통이다	그렇지 않다	보통이다	보통이다	보통이다	보통이다	대체로 그렇다	대체로 그렇다	그렇지 않다	그렇지 않다	그렇지 않다	보통이다	매우 그렇다	매우 그렇다	전혀 그렇지 않다	그렇지 않다	대체로 그렇다	그렇지 않다	그렇지 않다	대체로 그렇다	그렇지 않다	그렇지 않다	그렇지 않다	보통이다	대체로 그렇다	대체로 그렇다	그렇지 않다	그렇지 않다	그렇지 않다
여성	22	충청	3학년	중	최소 1명 이상과 함께 거주함	무	유	무	그렇지 않다	전혀 그렇지 않다	전혀 그렇지 않다	전혀 그렇지 않다	전혀 그렇지 않다	그렇지 않다	그렇지 않다	그렇지 않다	그렇지 않다	그렇지 않다	그렇지 않다	그렇지 않다	보통이다	보통이다	보통이다	보통이다	그렇지 않다	보통이다	보통이다	대체로 그렇다	보통이다	보통이다	대체로 그렇다	전혀 그렇지 않다	보통이다	대체로 그렇다	대체로 그렇다	그렇지 않다	그렇지 않다	그렇지 않다	그렇지 않다	대체로 그렇다	대체로 그렇다	그렇지 않다	보통이다	그렇지 않다	보통이다	전혀 그렇지 않다	그렇지 않다	그렇지 않다	그렇지 않다
여성	22	광역시	3학년	중	최소 1명 이상과 함께 거주함	무	유	무	대체로 그렇다	그렇지 않다	그렇지 않다	그렇지 않다	그렇지 않다	전혀 그렇지 않다	전혀 그렇지 않다	전혀 그렇지 않다	전혀 그렇지 않다	전혀 그렇지 않다	전혀 그렇지 않다	그렇지 않다	그렇지 않다	대체로 그렇다	보통이다	매우 그렇다	매우 그렇다	대체로 그렇다	그렇지 않다	대체로 그렇다	그렇지 않다	대체로 그렇다	보통이다	전혀 그렇지 않다	그렇지 않다	대체로 그렇다	전혀 그렇지 않다	전혀 그렇지 않다	대체로 그렇다	그렇지 않다	전혀 그렇지 않다	매우 그렇다	전혀 그렇지 않다	전혀 그렇지 않다	전혀 그렇지 않다	보통이다	보통이다	그렇지 않다	전혀 그렇지 않다	전혀 그렇지 않다	전혀 그렇지 않다
여성	29	서울	4학년	중	혼자 생활함	무	유	유	보통이다	대체로 그렇다	전혀 그렇지 않다	전혀 그렇지 않다	전혀 그렇지 않다	그렇지 않다	그렇지 않다	보통이다	전혀 그렇지 않다	보통이다	그렇지 않다	매우 그렇다	매우 그렇다	그렇지 않다	그렇지 않다	보통이다	보통이다	그렇지 않다	그렇지 않다	전혀 그렇지 않다	그렇지 않다	보통이다	보통이다	대체로 그렇다	그렇지 않다	대체로 그렇다	전혀 그렇지 않다	대체로 그렇다	그렇지 않다	대체로 그렇다	대체로 그렇다	보통이다	전혀 그렇지 않다	전혀 그렇지 않다	전혀 그렇지 않다	대체로 그렇다	그렇지 않다	전혀 그렇지 않다	그렇지 않다	그렇지 않다	그렇지 않다
남성	23	서울	2학년	중	혼자 생활함	무	무	무	대체로 그렇다	그렇지 않다	대체로 그렇다	보통이다	대체로 그렇다	그렇지 않다	그렇지 않다	보통이다	전혀 그렇지 않다	보통이다	그렇지 않다	전혀 그렇지 않다	보통이다	그렇지 않다	전혀 그렇지 않다	보통이다	보통이다	대체로 그렇다	그렇지 않다	대체로 그렇다	대체로 그렇다	보통이다	대체로 그렇다	그렇지 않다	대체로 그렇다	보통이다	그렇지 않다	보통이다	대체로 그렇다	그렇지 않다	대체로 그렇다	보통이다	대체로 그렇다	대체로 그렇다	대체로 그렇다	전혀 그렇지 않다	대체로 그렇다	대체로 그렇다	대체로 그렇다	그렇지 않다	보통이다
여성	20	서울	2학년	중	혼자 생활함	무	무	무	그렇지 않다	전혀 그렇지 않다	전혀 그렇지 않다	그렇지 않다	그렇지 않다	그렇지 않다	전혀 그렇지 않다	전혀 그렇지 않다	그렇지 않다	전혀 그렇지 않다	보통이다	보통이다	그렇지 않다	전혀 그렇지 않다	그렇지 않다	그렇지 않다	보통이다	보통이다	대체로 그렇다	그렇지 않다	그렇지 않다	보통이다	보통이다	보통이다	그렇지 않다	대체로 그렇다	그렇지 않다	대체로 그렇다	보통이다	대체로 그렇다	보통이다	그렇지 않다	그렇지 않다	전혀 그렇지 않다	전혀 그렇지 않다	보통이다	그렇지 않다	전혀 그렇지 않다	그렇지 않다	전혀 그렇지 않다	전혀 그렇지 않다
여성	21	광역시	2학년	중	최소 1명 이상과 함께 거주함	무	유	유	보통이다	보통이다	대체로 그렇다	그렇지 않다	전혀 그렇지 않다	보통이다	보통이다	대체로 그렇다	그렇지 않다	매우 그렇다	매우 그렇다	매우 그렇다	매우 그렇다	전혀 그렇지 않다	전혀 그렇지 않다	그렇지 않다	그렇지 않다	전혀 그렇지 않다	전혀 그렇지 않다	그렇지 않다	그렇지 않다	보통이다	그렇지 않다	그렇지 않다	보통이다	대체로 그렇다	전혀 그렇지 않다	그렇지 않다	대체로 그렇다	대체로 그렇다	그렇지 않다	대체로 그렇다	그렇지 않다	그렇지 않다	그렇지 않다	보통이다	보통이다	대체로 그렇다	대체로 그렇다	대체로 그렇다	매우 그렇다
여성	22	서울	3학년	하	최소 1명 이상과 함께 거주함	무	무	무	보통이다	그렇지 않다	보통이다	그렇지 않다	전혀 그렇지 않다	보통이다	보통이다	그렇지 않다	전혀 그렇지 않다	그렇지 않다	보통이다	보통이다	대체로 그렇다	그렇지 않다	보통이다	보통이다	그렇지 않다	보통이다	전혀 그렇지 않다	그렇지 않다	그렇지 않다	전혀 그렇지 않다	그렇지 않다	대체로 그렇다	전혀 그렇지 않다	대체로 그렇다	그렇지 않다	대체로 그렇다	보통이다	보통이다	보통이다	보통이다	그렇지 않다	전혀 그렇지 않다	그렇지 않다	그렇지 않다	그렇지 않다	전혀 그렇지 않다	보통이다	보통이다	그렇지 않다
여성	22	전라	3학년	중	혼자 생활함	무	유	무	보통이다	대체로 그렇다	대체로 그렇다	대체로 그렇다	전혀 그렇지 않다	그렇지 않다	그렇지 않다	그렇지 않다	그렇지 않다	그렇지 않다	그렇지 않다	그렇지 않다	보통이다	대체로 그렇다	그렇지 않다	보통이다	보통이다	그렇지 않다	그렇지 않다	대체로 그렇다	그렇지 않다	보통이다	대체로 그렇다	그렇지 않다	보통이다	보통이다	보통이다	보통이다	그렇지 않다	대체로 그렇다	그렇지 않다	대체로 그렇다	그렇지 않다	그렇지 않다	보통이다	전혀 그렇지 않다	보통이다	대체로 그렇다	전혀 그렇지 않다	그렇지 않다	그렇지 않다
남성	25	서울	4학년	중	최소 1명 이상과 함께 거주함	무	무	무	전혀 그렇지 않다	전혀 그렇지 않다	그렇지 않다	그렇지 않다	전혀 그렇지 않다	전혀 그렇지 않다	보통이다	그렇지 않다	그렇지 않다	그렇지 않다	그렇지 않다	전혀 그렇지 않다	그렇지 않다	매우 그렇다	매우 그렇다	대체로 그렇다	대체로 그렇다	보통이다	그렇지 않다	전혀 그렇지 않다	대체로 그렇다	그렇지 않다	그렇지 않다	대체로 그렇다	그렇지 않다	대체로 그렇다	전혀 그렇지 않다	보통이다	전혀 그렇지 않다	보통이다	대체로 그렇다	그렇지 않다	그렇지 않다	보통이다	그렇지 않다	그렇지 않다	그렇지 않다	그렇지 않다	전혀 그렇지 않다	전혀 그렇지 않다	그렇지 않다
남성	22	경기	2학년	중	최소 1명 이상과 함께 거주함	무	무	무	전혀 그렇지 않다	전혀 그렇지 않다	그렇지 않다	그렇지 않다	그렇지 않다	그렇지 않다	전혀 그렇지 않다	그렇지 않다	그렇지 않다	전혀 그렇지 않다	전혀 그렇지 않다	전혀 그렇지 않다	보통이다	대체로 그렇다	대체로 그렇다	매우 그렇다	대체로 그렇다	보통이다	보통이다	대체로 그렇다	보통이다	보통이다	대체로 그렇다	대체로 그렇다	보통이다	그렇지 않다	보통이다	그렇지 않다	보통이다	그렇지 않다	전혀 그렇지 않다	대체로 그렇다	대체로 그렇다	보통이다	그렇지 않다	그렇지 않다	보통이다	그렇지 않다	그렇지 않다	전혀 그렇지 않다	전혀 그렇지 않다
남성	20	경상	1학년	상	혼자 생활함	무	무	무	보통이다	그렇지 않다	전혀 그렇지 않다	그렇지 않다	그렇지 않다	보통이다	그렇지 않다	그렇지 않다	전혀 그렇지 않다	전혀 그렇지 않다	그렇지 않다	그렇지 않다	전혀 그렇지 않다	대체로 그렇다	보통이다	대체로 그렇다	대체로 그렇다	보통이다	보통이다	보통이다	그렇지 않다	대체로 그렇다	보통이다	그렇지 않다	그렇지 않다	전혀 그렇지 않다	그렇지 않다	보통이다	대체로 그렇다	그렇지 않다	그렇지 않다	보통이다	그렇지 않다	그렇지 않다	보통이다	그렇지 않다	보통이다	전혀 그렇지 않다	전혀 그렇지 않다	전혀 그렇지 않다	그렇지 않다
남성	24	경기	2학년	중	혼자 생활함	무	무	무	그렇지 않다	그렇지 않다	전혀 그렇지 않다	그렇지 않다	보통이다	대체로 그렇다	보통이다	보통이다	그렇지 않다	그렇지 않다	전혀 그렇지 않다	그렇지 않다	보통이다	대체로 그렇다	보통이다	보통이다	보통이다	대체로 그렇다	그렇지 않다	전혀 그렇지 않다	그렇지 않다	그렇지 않다	전혀 그렇지 않다	대체로 그렇다	그렇지 않다	보통이다	그렇지 않다	대체로 그렇다	그렇지 않다	대체로 그렇다	보통이다	그렇지 않다	보통이다	보통이다	그렇지 않다	대체로 그렇다	그렇지 않다	전혀 그렇지 않다	그렇지 않다	그렇지 않다	전혀 그렇지 않다
여성	22	서울	3학년	중	혼자 생활함	무	무	무	전혀 그렇지 않다	전혀 그렇지 않다	전혀 그렇지 않다	그렇지 않다	전혀 그렇지 않다	전혀 그렇지 않다	전혀 그렇지 않다	그렇지 않다	그렇지 않다	전혀 그렇지 않다	전혀 그렇지 않다	전혀 그렇지 않다	그렇지 않다	대체로 그렇다	보통이다	보통이다	보통이다	대체로 그렇다	보통이다	대체로 그렇다	대체로 그렇다	그렇지 않다	그렇지 않다	대체로 그렇다	그렇지 않다	보통이다	보통이다	대체로 그렇다	그렇지 않다	보통이다	대체로 그렇다	그렇지 않다	그렇지 않다	전혀 그렇지 않다	그렇지 않다	그렇지 않다	전혀 그렇지 않다	전혀 그렇지 않다	그렇지 않다	그렇지 않다	전혀 그렇지 않다
여성	25	전라	2학년	중	최소 1명 이상과 함께 거주함	무	무	무	그렇지 않다	전혀 그렇지 않다	전혀 그렇지 않다	보통이다	보통이다	전혀 그렇지 않다	전혀 그렇지 않다	전혀 그렇지 않다	전혀 그렇지 않다	전혀 그렇지 않다	전혀 그렇지 않다	전혀 그렇지 않다	전혀 그렇지 않다	보통이다	그렇지 않다	보통이다	대체로 그렇다	그렇지 않다	그렇지 않다	대체로 그렇다	매우 그렇다	전혀 그렇지 않다	보통이다	보통이다	대체로 그렇다	대체로 그렇다	전혀 그렇지 않다	전혀 그렇지 않다	대체로 그렇다	매우 그렇다	전혀 그렇지 않다	매우 그렇다	전혀 그렇지 않다	전혀 그렇지 않다	대체로 그렇다	그렇지 않다	대체로 그렇다	보통이다	전혀 그렇지 않다	그렇지 않다	그렇지 않다
남성	24	경상	3학년	중	혼자 생활함	무	무	무	그렇지 않다	전혀 그렇지 않다	전혀 그렇지 않다	그렇지 않다	그렇지 않다	그렇지 않다	전혀 그렇지 않다	그렇지 않다	그렇지 않다	전혀 그렇지 않다	전혀 그렇지 않다	전혀 그렇지 않다	그렇지 않다	보통이다	대체로 그렇다	보통이다	보통이다	보통이다	그렇지 않다	그렇지 않다	대체로 그렇다	그렇지 않다	그렇지 않다	대체로 그렇다	그렇지 않다	대체로 그렇다	전혀 그렇지 않다	보통이다	그렇지 않다	대체로 그렇다	대체로 그렇다	그렇지 않다	그렇지 않다	전혀 그렇지 않다	그렇지 않다	그렇지 않다	보통이다	그렇지 않다	그렇지 않다	전혀 그렇지 않다	전혀 그렇지 않다
여성	20	경기	1학년	중	최소 1명 이상과 함께 거주함	무	무	무	그렇지 않다	그렇지 않다	전혀 그렇지 않다	전혀 그렇지 않다	그렇지 않다	그렇지 않다	보통이다	그렇지 않다	그렇지 않다	보통이다	보통이다	그렇지 않다	그렇지 않다	전혀 그렇지 않다	그렇지 않다	보통이다	그렇지 않다	그렇지 않다	그렇지 않다	전혀 그렇지 않다	대체로 그렇다	그렇지 않다	그렇지 않다	매우 그렇다	그렇지 않다	대체로 그렇다	그렇지 않다	보통이다	그렇지 않다	대체로 그렇다	대체로 그렇다	그렇지 않다	전혀 그렇지 않다	그렇지 않다	그렇지 않다	대체로 그렇다	그렇지 않다	전혀 그렇지 않다	그렇지 않다	그렇지 않다	전혀 그렇지 않다
여성	21	서울	1학년	중	혼자 생활함	무	무	무	전혀 그렇지 않다	전혀 그렇지 않다	전혀 그렇지 않다	전혀 그렇지 않다	전혀 그렇지 않다	그렇지 않다	전혀 그렇지 않다	그렇지 않다	그렇지 않다	전혀 그렇지 않다	전혀 그렇지 않다	전혀 그렇지 않다	전혀 그렇지 않다	대체로 그렇다	보통이다	보통이다	보통이다	대체로 그렇다	그렇지 않다	전혀 그렇지 않다	보통이다	그렇지 않다	그렇지 않다	대체로 그렇다	그렇지 않다	보통이다	그렇지 않다	대체로 그렇다	전혀 그렇지 않다	대체로 그렇다	보통이다	보통이다	그렇지 않다	그렇지 않다	전혀 그렇지 않다	그렇지 않다	그렇지 않다	전혀 그렇지 않다	그렇지 않다	그렇지 않다	전혀 그렇지 않다
여성	22	경기	3학년	상	혼자 생활함	무	무	무	그렇지 않다	전혀 그렇지 않다	전혀 그렇지 않다	그렇지 않다	전혀 그렇지 않다	그렇지 않다	그렇지 않다	전혀 그렇지 않다	그렇지 않다	보통이다	그렇지 않다	전혀 그렇지 않다	전혀 그렇지 않다	대체로 그렇다	대체로 그렇다	보통이다	보통이다	대체로 그렇다	그렇지 않다	전혀 그렇지 않다	대체로 그렇다	그렇지 않다	그렇지 않다	매우 그렇다	그렇지 않다	보통이다	전혀 그렇지 않다	대체로 그렇다	그렇지 않다	그렇지 않다	전혀 그렇지 않다	그렇지 않다	그렇지 않다	전혀 그렇지 않다	전혀 그렇지 않다	대체로 그렇다	그렇지 않다	그렇지 않다	보통이다	그렇지 않다	그렇지 않다
여성	23	강원	4학년	중	최소 1명 이상과 함께 거주함	무	무	무	보통이다	보통이다	그렇지 않다	그렇지 않다	전혀 그렇지 않다	그렇지 않다	그렇지 않다	전혀 그렇지 않다	전혀 그렇지 않다	보통이다	그렇지 않다	그렇지 않다	그렇지 않다	대체로 그렇다	보통이다	보통이다	보통이다	대체로 그렇다	그렇지 않다	그렇지 않다	대체로 그렇다	보통이다	그렇지 않다	대체로 그렇다	그렇지 않다	매우 그렇다	그렇지 않다	매우 그렇다	그렇지 않다	그렇지 않다	보통이다	전혀 그렇지 않다	그렇지 않다	그렇지 않다	전혀 그렇지 않다	대체로 그렇다	그렇지 않다	그렇지 않다	전혀 그렇지 않다	전혀 그렇지 않다	그렇지 않다
남성	25	서울	4학년	중	혼자 생활함	무	무	무	그렇지 않다	그렇지 않다	그렇지 않다	전혀 그렇지 않다	그렇지 않다	그렇지 않다	전혀 그렇지 않다	전혀 그렇지 않다	그렇지 않다	그렇지 않다	보통이다	그렇지 않다	그렇지 않다	대체로 그렇다	보통이다	보통이다	보통이다	대체로 그렇다	보통이다	보통이다	그렇지 않다	보통이다	대체로 그렇다	그렇지 않다	보통이다	그렇지 않다	대체로 그렇다	그렇지 않다	보통이다	그렇지 않다	그렇지 않다	보통이다	그렇지 않다	전혀 그렇지 않다	그렇지 않다	보통이다	보통이다	그렇지 않다	그렇지 않다	보통이다	보통이다
여성	22	경상	4학년	하	최소 1명 이상과 함께 거주함	무	무	무	보통이다	대체로 그렇다	보통이다	보통이다	그렇지 않다	대체로 그렇다	보통이다	보통이다	보통이다	대체로 그렇다	대체로 그렇다	보통이다	보통이다	그렇지 않다	전혀 그렇지 않다	그렇지 않다	그렇지 않다	전혀 그렇지 않다	대체로 그렇다	보통이다	그렇지 않다	보통이다	대체로 그렇다	그렇지 않다	보통이다	그렇지 않다	대체로 그렇다	그렇지 않다	대체로 그렇다	전혀 그렇지 않다	그렇지 않다	보통이다	보통이다	그렇지 않다	그렇지 않다	전혀 그렇지 않다	보통이다	보통이다	대체로 그렇다	보통이다	보통이다
남성	23	서울	2학년	상	혼자 생활함	무	무	무	보통이다	그렇지 않다	그렇지 않다	보통이다	전혀 그렇지 않다	그렇지 않다	보통이다	그렇지 않다	그렇지 않다	전혀 그렇지 않다	그렇지 않다	보통이다	그렇지 않다	전혀 그렇지 않다	대체로 그렇다	보통이다	매우 그렇다	대체로 그렇다	그렇지 않다	전혀 그렇지 않다	그렇지 않다	보통이다	보통이다	대체로 그렇다	보통이다	그렇지 않다	그렇지 않다	전혀 그렇지 않다	전혀 그렇지 않다	대체로 그렇다	보통이다	그렇지 않다	그렇지 않다	전혀 그렇지 않다	그렇지 않다	그렇지 않다	그렇지 않다	전혀 그렇지 않다	그렇지 않다	전혀 그렇지 않다	전혀 그렇지 않다
여성	20	광역시	1학년	중	혼자 생활함	무	무	무	전혀 그렇지 않다	전혀 그렇지 않다	그렇지 않다	그렇지 않다	전혀 그렇지 않다	전혀 그렇지 않다	전혀 그렇지 않다	그렇지 않다	그렇지 않다	전혀 그렇지 않다	전혀 그렇지 않다	전혀 그렇지 않다	전혀 그렇지 않다	보통이다	대체로 그렇다	보통이다	매우 그렇다	대체로 그렇다	그렇지 않다	그렇지 않다	대체로 그렇다	전혀 그렇지 않다	전혀 그렇지 않다	보통이다	전혀 그렇지 않다	대체로 그렇다	그렇지 않다	보통이다	그렇지 않다	매우 그렇다	매우 그렇다	보통이다	그렇지 않다	그렇지 않다	전혀 그렇지 않다	대체로 그렇다	전혀 그렇지 않다	전혀 그렇지 않다	그렇지 않다	전혀 그렇지 않다	전혀 그렇지 않다
남성	24	경기	3학년	중	최소 1명 이상과 함께 거주함	무	무	무	보통이다	그렇지 않다	전혀 그렇지 않다	전혀 그렇지 않다	그렇지 않다	그렇지 않다	그렇지 않다	전혀 그렇지 않다	전혀 그렇지 않다	그렇지 않다	전혀 그렇지 않다	전혀 그렇지 않다	그렇지 않다	대체로 그렇다	보통이다	보통이다	대체로 그렇다	대체로 그렇다	그렇지 않다	그렇지 않다	보통이다	보통이다	그렇지 않다	대체로 그렇다	그렇지 않다	대체로 그렇다	그렇지 않다	매우 그렇다	그렇지 않다	보통이다	보통이다	그렇지 않다	보통이다	그렇지 않다	그렇지 않다	그렇지 않다	그렇지 않다	전혀 그렇지 않다	그렇지 않다	그렇지 않다	전혀 그렇지 않다
여성	21	경기	2학년	상	혼자 생활함	무	무	무	그렇지 않다	전혀 그렇지 않다	전혀 그렇지 않다	그렇지 않다	그렇지 않다	그렇지 않다	전혀 그렇지 않다	전혀 그렇지 않다	전혀 그렇지 않다	그렇지 않다	그렇지 않다	전혀 그렇지 않다	보통이다	대체로 그렇다	보통이다	보통이다	대체로 그렇다	대체로 그렇다	대체로 그렇다	보통이다	대체로 그렇다	매우 그렇다	대체로 그렇다	그렇지 않다	보통이다	보통이다	대체로 그렇다	그렇지 않다	대체로 그렇다	그렇지 않다	그렇지 않다	보통이다	보통이다	그렇지 않다	그렇지 않다	전혀 그렇지 않다	보통이다	보통이다	그렇지 않다	그렇지 않다	보통이다
여성	23	서울	4학년	중	최소 1명 이상과 함께 거주함	무	무	무	보통이다	보통이다	그렇지 않다	그렇지 않다	전혀 그렇지 않다	대체로 그렇다	보통이다	보통이다	대체로 그렇다	매우 그렇다	대체로 그렇다	보통이다	보통이다	그렇지 않다	그렇지 않다	전혀 그렇지 않다	그렇지 않다	보통이다	대체로 그렇다	매우 그렇다	그렇지 않다	보통이다	대체로 그렇다	그렇지 않다	보통이다	그렇지 않다	그렇지 않다	그렇지 않다	대체로 그렇다	그렇지 않다	그렇지 않다	보통이다	보통이다	그렇지 않다	그렇지 않다	그렇지 않다	보통이다	보통이다	보통이다	대체로 그렇다	대체로 그렇다
남성	20	서울	2학년	하	최소 1명 이상과 함께 거주함	무	무	무	보통이다	대체로 그렇다	전혀 그렇지 않다	대체로 그렇다	그렇지 않다	보통이다	보통이다	보통이다	보통이다	보통이다	그렇지 않다	대체로 그렇다	대체로 그렇다	그렇지 않다	보통이다	그렇지 않다	보통이다	보통이다	보통이다	대체로 그렇다	그렇지 않다	보통이다	그렇지 않다	보통이다	그렇지 않다	보통이다	보통이다	대체로 그렇다	대체로 그렇다	보통이다	대체로 그렇다	보통이다	보통이다	전혀 그렇지 않다	대체로 그렇다	그렇지 않다	보통이다	보통이다	그렇지 않다	그렇지 않다	대체로 그렇다
여성	21	서울	2학년	상	최소 1명 이상과 함께 거주함	무	유	유	전혀 그렇지 않다	전혀 그렇지 않다	전혀 그렇지 않다	전혀 그렇지 않다	전혀 그렇지 않다	전혀 그렇지 않다	전혀 그렇지 않다	전혀 그렇지 않다	전혀 그렇지 않다	전혀 그렇지 않다	전혀 그렇지 않다	그렇지 않다	그렇지 않다	대체로 그렇다	대체로 그렇다	매우 그렇다	매우 그렇다	매우 그렇다	매우 그렇다	보통이다	그렇지 않다	보통이다	보통이다	보통이다	그렇지 않다	그렇지 않다	매우 그렇다	그렇지 않다	대체로 그렇다	그렇지 않다	그렇지 않다	그렇지 않다	그렇지 않다	그렇지 않다	그렇지 않다	그렇지 않다	그렇지 않다	그렇지 않다	그렇지 않다	그렇지 않다	전혀 그렇지 않다
남성	21	충청	2학년	중	최소 1명 이상과 함께 거주함	유	유	유	대체로 그렇다	대체로 그렇다	대체로 그렇다	대체로 그렇다	그렇지 않다	대체로 그렇다	보통이다	매우 그렇다	보통이다	대체로 그렇다	대체로 그렇다	매우 그렇다	대체로 그렇다	그렇지 않다	그렇지 않다	그렇지 않다	그렇지 않다	전혀 그렇지 않다	보통이다	대체로 그렇다	보통이다	대체로 그렇다	보통이다	전혀 그렇지 않다	대체로 그렇다	보통이다	보통이다	보통이다	대체로 그렇다	전혀 그렇지 않다	그렇지 않다	대체로 그렇다	그렇지 않다	전혀 그렇지 않다	전혀 그렇지 않다	그렇지 않다	보통이다	그렇지 않다	그렇지 않다	그렇지 않다	매우 그렇다
여성	21	충청	2학년	중	최소 1명 이상과 함께 거주함	무	무	무	전혀 그렇지 않다	전혀 그렇지 않다	전혀 그렇지 않다	전혀 그렇지 않다	전혀 그렇지 않다	전혀 그렇지 않다	전혀 그렇지 않다	전혀 그렇지 않다	전혀 그렇지 않다	전혀 그렇지 않다	전혀 그렇지 않다	전혀 그렇지 않다	전혀 그렇지 않다	대체로 그렇다	매우 그렇다	매우 그렇다	매우 그렇다	보통이다	보통이다	매우 그렇다	매우 그렇다	매우 그렇다	대체로 그렇다	전혀 그렇지 않다	전혀 그렇지 않다	매우 그렇다	대체로 그렇다	보통이다	매우 그렇다	전혀 그렇지 않다	전혀 그렇지 않다	매우 그렇다	전혀 그렇지 않다	전혀 그렇지 않다	전혀 그렇지 않다	매우 그렇다	전혀 그렇지 않다	전혀 그렇지 않다	전혀 그렇지 않다	전혀 그렇지 않다	대체로 그렇다
여성	26	서울	3학년	중	최소 1명 이상과 함께 거주함	무	유	무	전혀 그렇지 않다	전혀 그렇지 않다	그렇지 않다	전혀 그렇지 않다	전혀 그렇지 않다	전혀 그렇지 않다	전혀 그렇지 않다	그렇지 않다	전혀 그렇지 않다	보통이다	전혀 그렇지 않다	전혀 그렇지 않다	전혀 그렇지 않다	전혀 그렇지 않다	보통이다	매우 그렇다	보통이다	보통이다	보통이다	매우 그렇다	그렇지 않다	대체로 그렇다	대체로 그렇다	그렇지 않다	대체로 그렇다	보통이다	보통이다	보통이다	그렇지 않다	대체로 그렇다	그렇지 않다	보통이다	전혀 그렇지 않다	전혀 그렇지 않다	보통이다	그렇지 않다	그렇지 않다	그렇지 않다	전혀 그렇지 않다	전혀 그렇지 않다	전혀 그렇지 않다
여성	23	경기	3학년	중	최소 1명 이상과 함께 거주함	무	유	무	전혀 그렇지 않다	전혀 그렇지 않다	전혀 그렇지 않다	전혀 그렇지 않다	전혀 그렇지 않다	그렇지 않다	전혀 그렇지 않다	그렇지 않다	그렇지 않다	그렇지 않다	그렇지 않다	대체로 그렇다	보통이다	보통이다	대체로 그렇다	대체로 그렇다	대체로 그렇다	보통이다	전혀 그렇지 않다	전혀 그렇지 않다	전혀 그렇지 않다	그렇지 않다	전혀 그렇지 않다	대체로 그렇다	전혀 그렇지 않다	매우 그렇다	그렇지 않다	매우 그렇다	전혀 그렇지 않다	대체로 그렇다	매우 그렇다	전혀 그렇지 않다	전혀 그렇지 않다	전혀 그렇지 않다	전혀 그렇지 않다	전혀 그렇지 않다	전혀 그렇지 않다	전혀 그렇지 않다	그렇지 않다	그렇지 않다	그렇지 않다
여성	20	충청	1학년	중	최소 1명 이상과 함께 거주함	무	무	무	보통이다	전혀 그렇지 않다	전혀 그렇지 않다	전혀 그렇지 않다	전혀 그렇지 않다	보통이다	그렇지 않다	그렇지 않다	전혀 그렇지 않다	전혀 그렇지 않다	그렇지 않다	보통이다	그렇지 않다	그렇지 않다	그렇지 않다	보통이다	보통이다	보통이다	대체로 그렇다	매우 그렇다	그렇지 않다	대체로 그렇다	보통이다	전혀 그렇지 않다	대체로 그렇다	보통이다	보통이다	전혀 그렇지 않다	보통이다	보통이다	보통이다	매우 그렇다	전혀 그렇지 않다	전혀 그렇지 않다	그렇지 않다	그렇지 않다	보통이다	전혀 그렇지 않다	전혀 그렇지 않다	전혀 그렇지 않다	전혀 그렇지 않다
여성	20	충청	1학년	중	최소 1명 이상과 함께 거주함	무	무	무	전혀 그렇지 않다	전혀 그렇지 않다	보통이다	전혀 그렇지 않다	전혀 그렇지 않다	전혀 그렇지 않다	전혀 그렇지 않다	전혀 그렇지 않다	그렇지 않다	전혀 그렇지 않다	전혀 그렇지 않다	전혀 그렇지 않다	전혀 그렇지 않다	보통이다	보통이다	대체로 그렇다	매우 그렇다	매우 그렇다	보통이다	보통이다	전혀 그렇지 않다	대체로 그렇다	보통이다	그렇지 않다	전혀 그렇지 않다	대체로 그렇다	대체로 그렇다	보통이다	보통이다	대체로 그렇다	그렇지 않다	보통이다	그렇지 않다	전혀 그렇지 않다	보통이다	보통이다	보통이다	그렇지 않다	그렇지 않다	그렇지 않다	그렇지 않다
여성	20	충청	1학년	중	최소 1명 이상과 함께 거주함	무	유	무	보통이다	전혀 그렇지 않다	그렇지 않다	전혀 그렇지 않다	전혀 그렇지 않다	그렇지 않다	그렇지 않다	그렇지 않다	그렇지 않다	그렇지 않다	그렇지 않다	그렇지 않다	보통이다	대체로 그렇다	대체로 그렇다	대체로 그렇다	대체로 그렇다	대체로 그렇다	그렇지 않다	보통이다	그렇지 않다	대체로 그렇다	대체로 그렇다	보통이다	보통이다	보통이다	보통이다	대체로 그렇다	그렇지 않다	대체로 그렇다	대체로 그렇다	대체로 그렇다	그렇지 않다	전혀 그렇지 않다	그렇지 않다	그렇지 않다	그렇지 않다	보통이다	그렇지 않다	그렇지 않다	그렇지 않다
여성	20	서울	1학년	중	최소 1명 이상과 함께 거주함	무	무	무	전혀 그렇지 않다	전혀 그렇지 않다	전혀 그렇지 않다	전혀 그렇지 않다	전혀 그렇지 않다	전혀 그렇지 않다	전혀 그렇지 않다	전혀 그렇지 않다	전혀 그렇지 않다	전혀 그렇지 않다	전혀 그렇지 않다	전혀 그렇지 않다	그렇지 않다	대체로 그렇다	대체로 그렇다	대체로 그렇다	보통이다	대체로 그렇다	그렇지 않다	대체로 그렇다	그렇지 않다	보통이다	전혀 그렇지 않다	전혀 그렇지 않다	대체로 그렇다	그렇지 않다	대체로 그렇다	그렇지 않다	대체로 그렇다	보통이다	전혀 그렇지 않다	대체로 그렇다	전혀 그렇지 않다	전혀 그렇지 않다	대체로 그렇다	전혀 그렇지 않다	보통이다	전혀 그렇지 않다	전혀 그렇지 않다	전혀 그렇지 않다	전혀 그렇지 않다
여성	21	경기	2학년	중	최소 1명 이상과 함께 거주함	무	무	무	그렇지 않다	그렇지 않다	그렇지 않다	그렇지 않다	전혀 그렇지 않다	그렇지 않다	그렇지 않다	그렇지 않다	그렇지 않다	그렇지 않다	그렇지 않다	그렇지 않다	그렇지 않다	보통이다	보통이다	대체로 그렇다	보통이다	보통이다	보통이다	대체로 그렇다	그렇지 않다	보통이다	보통이다	그렇지 않다	보통이다	그렇지 않다	그렇지 않다	그렇지 않다	보통이다	보통이다	보통이다	보통이다	대체로 그렇다	그렇지 않다	그렇지 않다	그렇지 않다	보통이다	그렇지 않다	그렇지 않다	그렇지 않다	그렇지 않다
여성	21	경기	2학년	하	최소 1명 이상과 함께 거주함	무	무	무	전혀 그렇지 않다	전혀 그렇지 않다	전혀 그렇지 않다	전혀 그렇지 않다	전혀 그렇지 않다	전혀 그렇지 않다	전혀 그렇지 않다	그렇지 않다	전혀 그렇지 않다	그렇지 않다	전혀 그렇지 않다	그렇지 않다	대체로 그렇다	대체로 그렇다	그렇지 않다	그렇지 않다	대체로 그렇다	대체로 그렇다	대체로 그렇다	전혀 그렇지 않다	전혀 그렇지 않다	전혀 그렇지 않다	보통이다	대체로 그렇다	전혀 그렇지 않다	대체로 그렇다	보통이다	대체로 그렇다	전혀 그렇지 않다	보통이다	대체로 그렇다	대체로 그렇다	전혀 그렇지 않다	전혀 그렇지 않다	전혀 그렇지 않다	대체로 그렇다	전혀 그렇지 않다	전혀 그렇지 않다	전혀 그렇지 않다	전혀 그렇지 않다	전혀 그렇지 않다
여성	20	광역시	1학년	하	최소 1명 이상과 함께 거주함	무	무	무	전혀 그렇지 않다	전혀 그렇지 않다	전혀 그렇지 않다	전혀 그렇지 않다	전혀 그렇지 않다	전혀 그렇지 않다	전혀 그렇지 않다	전혀 그렇지 않다	전혀 그렇지 않다	전혀 그렇지 않다	전혀 그렇지 않다	전혀 그렇지 않다	전혀 그렇지 않다	매우 그렇다	대체로 그렇다	보통이다	매우 그렇다	매우 그렇다	대체로 그렇다	매우 그렇다	전혀 그렇지 않다	그렇지 않다	그렇지 않다	전혀 그렇지 않다	보통이다	보통이다	대체로 그렇다	보통이다	보통이다	그렇지 않다	그렇지 않다	대체로 그렇다	전혀 그렇지 않다	전혀 그렇지 않다	그렇지 않다	전혀 그렇지 않다	보통이다	그렇지 않다	전혀 그렇지 않다	전혀 그렇지 않다	전혀 그렇지 않다
여성	22	서울	3학년	중	최소 1명 이상과 함께 거주함	무	유	무	보통이다	그렇지 않다	그렇지 않다	보통이다	전혀 그렇지 않다	전혀 그렇지 않다	그렇지 않다	그렇지 않다	그렇지 않다	그렇지 않다	그렇지 않다	그렇지 않다	전혀 그렇지 않다	매우 그렇다	대체로 그렇다	매우 그렇다	매우 그렇다	매우 그렇다	대체로 그렇다	대체로 그렇다	그렇지 않다	대체로 그렇다	대체로 그렇다	그렇지 않다	대체로 그렇다	대체로 그렇다	보통이다	그렇지 않다	대체로 그렇다	전혀 그렇지 않다	전혀 그렇지 않다	대체로 그렇다	전혀 그렇지 않다	전혀 그렇지 않다	전혀 그렇지 않다	전혀 그렇지 않다	대체로 그렇다	전혀 그렇지 않다	전혀 그렇지 않다	전혀 그렇지 않다	전혀 그렇지 않다
여성	20	서울	1학년	중	최소 1명 이상과 함께 거주함	무	무	무	보통이다	보통이다	대체로 그렇다	그렇지 않다	전혀 그렇지 않다	그렇지 않다	그렇지 않다	그렇지 않다	전혀 그렇지 않다	그렇지 않다	그렇지 않다	대체로 그렇다	보통이다	대체로 그렇다	보통이다	대체로 그렇다	대체로 그렇다	보통이다	그렇지 않다	매우 그렇다	대체로 그렇다	보통이다	전혀 그렇지 않다	그렇지 않다	보통이다	대체로 그렇다	대체로 그렇다	보통이다	보통이다	그렇지 않다	보통이다	그렇지 않다	전혀 그렇지 않다	전혀 그렇지 않다	그렇지 않다	보통이다	그렇지 않다	그렇지 않다	그렇지 않다	전혀 그렇지 않다	그렇지 않다
여성	20	서울	1학년	하	최소 1명 이상과 함께 거주함	무	무	무	전혀 그렇지 않다	전혀 그렇지 않다	전혀 그렇지 않다	전혀 그렇지 않다	전혀 그렇지 않다	그렇지 않다	전혀 그렇지 않다	그렇지 않다	전혀 그렇지 않다	전혀 그렇지 않다	전혀 그렇지 않다	그렇지 않다	대체로 그렇다	매우 그렇다	대체로 그렇다	매우 그렇다	대체로 그렇다	보통이다	그렇지 않다	보통이다	그렇지 않다	대체로 그렇다	그렇지 않다	그렇지 않다	전혀 그렇지 않다	매우 그렇다	보통이다	매우 그렇다	전혀 그렇지 않다	매우 그렇다	매우 그렇다	전혀 그렇지 않다	보통이다	전혀 그렇지 않다	전혀 그렇지 않다	그렇지 않다	전혀 그렇지 않다	그렇지 않다	보통이다	그렇지 않다	대체로 그렇다
여성	27	서울	3학년	하	최소 1명 이상과 함께 거주함	무	유	무	전혀 그렇지 않다	전혀 그렇지 않다	전혀 그렇지 않다	전혀 그렇지 않다	전혀 그렇지 않다	전혀 그렇지 않다	전혀 그렇지 않다	전혀 그렇지 않다	전혀 그렇지 않다	전혀 그렇지 않다	전혀 그렇지 않다	전혀 그렇지 않다	그렇지 않다	보통이다	그렇지 않다	대체로 그렇다	대체로 그렇다	보통이다	보통이다	그렇지 않다	그렇지 않다	그렇지 않다	그렇지 않다	보통이다	그렇지 않다	대체로 그렇다	그렇지 않다	보통이다	보통이다	대체로 그렇다	보통이다	보통이다	전혀 그렇지 않다	전혀 그렇지 않다	전혀 그렇지 않다	대체로 그렇다	그렇지 않다	그렇지 않다	보통이다	보통이다	그렇지 않다
여성	23	경기	4학년	중	최소 1명 이상과 함께 거주함	무	유	무	그렇지 않다	전혀 그렇지 않다	전혀 그렇지 않다	그렇지 않다	전혀 그렇지 않다	전혀 그렇지 않다	전혀 그렇지 않다	전혀 그렇지 않다	전혀 그렇지 않다	전혀 그렇지 않다	전혀 그렇지 않다	그렇지 않다	전혀 그렇지 않다	매우 그렇다	매우 그렇다	매우 그렇다	매우 그렇다	대체로 그렇다	전혀 그렇지 않다	대체로 그렇다	전혀 그렇지 않다	대체로 그렇다	전혀 그렇지 않다	전혀 그렇지 않다	전혀 그렇지 않다	대체로 그렇다	보통이다	매우 그렇다	전혀 그렇지 않다	전혀 그렇지 않다	매우 그렇다	전혀 그렇지 않다	전혀 그렇지 않다	전혀 그렇지 않다	대체로 그렇다	대체로 그렇다	전혀 그렇지 않다	전혀 그렇지 않다	전혀 그렇지 않다	전혀 그렇지 않다	전혀 그렇지 않다
여성	20	경기	1학년	중	최소 1명 이상과 함께 거주함	무	무	무	대체로 그렇다	전혀 그렇지 않다	대체로 그렇다	전혀 그렇지 않다	보통이다	전혀 그렇지 않다	그렇지 않다	그렇지 않다	그렇지 않다	전혀 그렇지 않다	전혀 그렇지 않다	전혀 그렇지 않다	그렇지 않다	매우 그렇다	매우 그렇다	매우 그렇다	매우 그렇다	매우 그렇다	대체로 그렇다	대체로 그렇다	대체로 그렇다	대체로 그렇다	대체로 그렇다	그렇지 않다	보통이다	그렇지 않다	매우 그렇다	그렇지 않다	대체로 그렇다	그렇지 않다	그렇지 않다	대체로 그렇다	전혀 그렇지 않다	전혀 그렇지 않다	대체로 그렇다	전혀 그렇지 않다	보통이다	보통이다	전혀 그렇지 않다	전혀 그렇지 않다	전혀 그렇지 않다
여성	20	경기	1학년	중	최소 1명 이상과 함께 거주함	무	무	무	대체로 그렇다	전혀 그렇지 않다	매우 그렇다	매우 그렇다	매우 그렇다	전혀 그렇지 않다	전혀 그렇지 않다	전혀 그렇지 않다	전혀 그렇지 않다	전혀 그렇지 않다	전혀 그렇지 않다	보통이다	그렇지 않다	대체로 그렇다	대체로 그렇다	대체로 그렇다	대체로 그렇다	대체로 그렇다	대체로 그렇다	대체로 그렇다	그렇지 않다	대체로 그렇다	보통이다	그렇지 않다	그렇지 않다	보통이다	그렇지 않다	대체로 그렇다	보통이다	대체로 그렇다	보통이다	보통이다	그렇지 않다	전혀 그렇지 않다	보통이다	그렇지 않다	그렇지 않다	그렇지 않다	전혀 그렇지 않다	전혀 그렇지 않다	전혀 그렇지 않다
여성	21	강원	2학년	중	최소 1명 이상과 함께 거주함	무	유	유	보통이다	그렇지 않다	보통이다	보통이다	보통이다	그렇지 않다	그렇지 않다	그렇지 않다	전혀 그렇지 않다	보통이다	전혀 그렇지 않다	그렇지 않다	그렇지 않다	대체로 그렇다	대체로 그렇다	매우 그렇다	대체로 그렇다	보통이다	보통이다	보통이다	대체로 그렇다	대체로 그렇다	대체로 그렇다	보통이다	그렇지 않다	보통이다	그렇지 않다	대체로 그렇다	보통이다	보통이다	보통이다	보통이다	그렇지 않다	전혀 그렇지 않다	보통이다	보통이다	전혀 그렇지 않다	전혀 그렇지 않다	보통이다	보통이다	그렇지 않다
여성	20	충청	1학년	상	최소 1명 이상과 함께 거주함	무	무	무	전혀 그렇지 않다	전혀 그렇지 않다	전혀 그렇지 않다	전혀 그렇지 않다	전혀 그렇지 않다	전혀 그렇지 않다	전혀 그렇지 않다	전혀 그렇지 않다	전혀 그렇지 않다	전혀 그렇지 않다	전혀 그렇지 않다	전혀 그렇지 않다	전혀 그렇지 않다	대체로 그렇다	보통이다	매우 그렇다	매우 그렇다	매우 그렇다	보통이다	보통이다	그렇지 않다	보통이다	보통이다	그렇지 않다	전혀 그렇지 않다	대체로 그렇다	그렇지 않다	매우 그렇다	그렇지 않다	보통이다	대체로 그렇다	그렇지 않다	그렇지 않다	그렇지 않다	그렇지 않다	그렇지 않다	전혀 그렇지 않다	전혀 그렇지 않다	전혀 그렇지 않다	전혀 그렇지 않다	전혀 그렇지 않다
여성	22	서울	3학년	중	최소 1명 이상과 함께 거주함	무	유	무	그렇지 않다	그렇지 않다	전혀 그렇지 않다	전혀 그렇지 않다	전혀 그렇지 않다	그렇지 않다	그렇지 않다	그렇지 않다	전혀 그렇지 않다	전혀 그렇지 않다	전혀 그렇지 않다	보통이다	보통이다	보통이다	대체로 그렇다	대체로 그렇다	대체로 그렇다	보통이다	보통이다	그렇지 않다	그렇지 않다	전혀 그렇지 않다	보통이다	보통이다	그렇지 않다	매우 그렇다	전혀 그렇지 않다	매우 그렇다	전혀 그렇지 않다	보통이다	보통이다	보통이다	전혀 그렇지 않다	전혀 그렇지 않다	보통이다	그렇지 않다	전혀 그렇지 않다	전혀 그렇지 않다	전혀 그렇지 않다	전혀 그렇지 않다	전혀 그렇지 않다
여성	23	충청	3학년	중	최소 1명 이상과 함께 거주함	무	유	유	보통이다	보통이다	전혀 그렇지 않다	전혀 그렇지 않다	전혀 그렇지 않다	전혀 그렇지 않다	전혀 그렇지 않다	전혀 그렇지 않다	전혀 그렇지 않다	전혀 그렇지 않다	전혀 그렇지 않다	보통이다	보통이다	보통이다	보통이다	보통이다	그렇지 않다	그렇지 않다	그렇지 않다	보통이다	대체로 그렇다	전혀 그렇지 않다	전혀 그렇지 않다	전혀 그렇지 않다	보통이다	대체로 그렇다	전혀 그렇지 않다	보통이다	보통이다	보통이다	보통이다	보통이다	그렇지 않다	보통이다	보통이다	보통이다	보통이다	전혀 그렇지 않다	그렇지 않다	전혀 그렇지 않다	보통이다
여성	22	광역시	3학년	중	최소 1명 이상과 함께 거주함	무	유	무	전혀 그렇지 않다	전혀 그렇지 않다	전혀 그렇지 않다	전혀 그렇지 않다	전혀 그렇지 않다	전혀 그렇지 않다	전혀 그렇지 않다	전혀 그렇지 않다	전혀 그렇지 않다	전혀 그렇지 않다	전혀 그렇지 않다	전혀 그렇지 않다	전혀 그렇지 않다	그렇지 않다	대체로 그렇다	대체로 그렇다	대체로 그렇다	대체로 그렇다	대체로 그렇다	그렇지 않다	전혀 그렇지 않다	보통이다	대체로 그렇다	대체로 그렇다	전혀 그렇지 않다	그렇지 않다	보통이다	매우 그렇다	그렇지 않다	그렇지 않다	매우 그렇다	그렇지 않다	그렇지 않다	전혀 그렇지 않다	보통이다	대체로 그렇다	전혀 그렇지 않다	전혀 그렇지 않다	전혀 그렇지 않다	전혀 그렇지 않다	전혀 그렇지 않다
여성	20	경기	1학년	하	최소 1명 이상과 함께 거주함	무	유	유	그렇지 않다	보통이다	전혀 그렇지 않다	그렇지 않다	전혀 그렇지 않다	그렇지 않다	그렇지 않다	그렇지 않다	전혀 그렇지 않다	그렇지 않다	그렇지 않다	대체로 그렇다	대체로 그렇다	그렇지 않다	그렇지 않다	보통이다	그렇지 않다	전혀 그렇지 않다	대체로 그렇다	매우 그렇다	전혀 그렇지 않다	대체로 그렇다	매우 그렇다	전혀 그렇지 않다	대체로 그렇다	그렇지 않다	매우 그렇다	그렇지 않다	대체로 그렇다	전혀 그렇지 않다	전혀 그렇지 않다	대체로 그렇다	보통이다	전혀 그렇지 않다	전혀 그렇지 않다	전혀 그렇지 않다	대체로 그렇다	그렇지 않다	그렇지 않다	보통이다	대체로 그렇다
여성	20	충청	1학년	중	최소 1명 이상과 함께 거주함	무	무	무	보통이다	그렇지 않다	보통이다	전혀 그렇지 않다	전혀 그렇지 않다	그렇지 않다	그렇지 않다	그렇지 않다	그렇지 않다	그렇지 않다	그렇지 않다	그렇지 않다	그렇지 않다	그렇지 않다	보통이다	보통이다	보통이다	보통이다	대체로 그렇다	대체로 그렇다	보통이다	보통이다	대체로 그렇다	그렇지 않다	보통이다	대체로 그렇다	대체로 그렇다	보통이다	보통이다	그렇지 않다	그렇지 않다	보통이다	그렇지 않다	그렇지 않다	그렇지 않다	그렇지 않다	그렇지 않다	전혀 그렇지 않다	그렇지 않다	그렇지 않다	그렇지 않다
여성	21	충청	2학년	하	최소 1명 이상과 함께 거주함	무	무	무	그렇지 않다	전혀 그렇지 않다	그렇지 않다	보통이다	전혀 그렇지 않다	전혀 그렇지 않다	전혀 그렇지 않다	전혀 그렇지 않다	전혀 그렇지 않다	전혀 그렇지 않다	전혀 그렇지 않다	전혀 그렇지 않다	그렇지 않다	대체로 그렇다	대체로 그렇다	대체로 그렇다	대체로 그렇다	대체로 그렇다	그렇지 않다	그렇지 않다	그렇지 않다	전혀 그렇지 않다	전혀 그렇지 않다	대체로 그렇다	그렇지 않다	대체로 그렇다	그렇지 않다	대체로 그렇다	그렇지 않다	매우 그렇다	대체로 그렇다	보통이다	그렇지 않다	그렇지 않다	보통이다	전혀 그렇지 않다	그렇지 않다	그렇지 않다	그렇지 않다	그렇지 않다	그렇지 않다
여성	20	광역시	1학년	중	최소 1명 이상과 함께 거주함	무	유	유	그렇지 않다	전혀 그렇지 않다	전혀 그렇지 않다	전혀 그렇지 않다	전혀 그렇지 않다	전혀 그렇지 않다	전혀 그렇지 않다	전혀 그렇지 않다	전혀 그렇지 않다	전혀 그렇지 않다	전혀 그렇지 않다	전혀 그렇지 않다	전혀 그렇지 않다	매우 그렇다	매우 그렇다	매우 그렇다	매우 그렇다	대체로 그렇다	보통이다	매우 그렇다	그렇지 않다	대체로 그렇다	대체로 그렇다	전혀 그렇지 않다	매우 그렇다	보통이다	매우 그렇다	전혀 그렇지 않다	보통이다	그렇지 않다	전혀 그렇지 않다	매우 그렇다	전혀 그렇지 않다	전혀 그렇지 않다	전혀 그렇지 않다	전혀 그렇지 않다	대체로 그렇다	보통이다	전혀 그렇지 않다	전혀 그렇지 않다	전혀 그렇지 않다
여성	21	경기	2학년	중	최소 1명 이상과 함께 거주함	무	무	무	전혀 그렇지 않다	전혀 그렇지 않다	전혀 그렇지 않다	전혀 그렇지 않다	전혀 그렇지 않다	전혀 그렇지 않다	전혀 그렇지 않다	전혀 그렇지 않다	전혀 그렇지 않다	전혀 그렇지 않다	전혀 그렇지 않다	그렇지 않다	전혀 그렇지 않다	보통이다	보통이다	보통이다	대체로 그렇다	보통이다	그렇지 않다	대체로 그렇다	그렇지 않다	보통이다	그렇지 않다	그렇지 않다	전혀 그렇지 않다	보통이다	그렇지 않다	매우 그렇다	그렇지 않다	대체로 그렇다	대체로 그렇다	그렇지 않다	그렇지 않다	그렇지 않다	그렇지 않다	보통이다	그렇지 않다	그렇지 않다	그렇지 않다	그렇지 않다	그렇지 않다
여성	21	충청	2학년	하	최소 1명 이상과 함께 거주함	무	무	무	전혀 그렇지 않다	전혀 그렇지 않다	그렇지 않다	전혀 그렇지 않다	전혀 그렇지 않다	그렇지 않다	그렇지 않다	전혀 그렇지 않다	전혀 그렇지 않다	전혀 그렇지 않다	전혀 그렇지 않다	그렇지 않다	그렇지 않다	대체로 그렇다	대체로 그렇다	대체로 그렇다	보통이다	대체로 그렇다	그렇지 않다	그렇지 않다	그렇지 않다	대체로 그렇다	전혀 그렇지 않다	그렇지 않다	그렇지 않다	그렇지 않다	그렇지 않다	대체로 그렇다	그렇지 않다	그렇지 않다	그렇지 않다	대체로 그렇다	대체로 그렇다	그렇지 않다	대체로 그렇다	전혀 그렇지 않다	그렇지 않다	그렇지 않다	그렇지 않다	그렇지 않다	그렇지 않다
여성	23	서울	3학년	중	최소 1명 이상과 함께 거주함	무	유	무	대체로 그렇다	보통이다	보통이다	보통이다	보통이다	보통이다	보통이다	보통이다	보통이다	보통이다	보통이다	보통이다	보통이다	보통이다	보통이다	보통이다	보통이다	보통이다	그렇지 않다	보통이다	그렇지 않다	보통이다	보통이다	보통이다	보통이다	보통이다	보통이다	그렇지 않다	보통이다	대체로 그렇다	보통이다	보통이다	그렇지 않다	그렇지 않다	보통이다	보통이다	보통이다	보통이다	그렇지 않다	보통이다	보통이다
여성	20	경기	1학년	중	최소 1명 이상과 함께 거주함	무	무	무	전혀 그렇지 않다	전혀 그렇지 않다	전혀 그렇지 않다	전혀 그렇지 않다	전혀 그렇지 않다	전혀 그렇지 않다	전혀 그렇지 않다	전혀 그렇지 않다	전혀 그렇지 않다	전혀 그렇지 않다	전혀 그렇지 않다	전혀 그렇지 않다	전혀 그렇지 않다	보통이다	보통이다	대체로 그렇다	대체로 그렇다	대체로 그렇다	그렇지 않다	보통이다	대체로 그렇다	대체로 그렇다	보통이다	그렇지 않다	전혀 그렇지 않다	대체로 그렇다	대체로 그렇다	대체로 그렇다	보통이다	대체로 그렇다	대체로 그렇다	대체로 그렇다	그렇지 않다	그렇지 않다	보통이다	그렇지 않다	그렇지 않다	그렇지 않다	전혀 그렇지 않다	전혀 그렇지 않다	전혀 그렇지 않다
여성	21	충청	3학년	중	최소 1명 이상과 함께 거주함	무	유	무	보통이다	그렇지 않다	보통이다	그렇지 않다	그렇지 않다	그렇지 않다	그렇지 않다	보통이다	그렇지 않다	대체로 그렇다	그렇지 않다	보통이다	보통이다	대체로 그렇다	대체로 그렇다	대체로 그렇다	대체로 그렇다	대체로 그렇다	그렇지 않다	보통이다	보통이다	그렇지 않다	전혀 그렇지 않다	보통이다	그렇지 않다	대체로 그렇다	대체로 그렇다	대체로 그렇다	보통이다	그렇지 않다	대체로 그렇다	보통이다	보통이다	그렇지 않다	그렇지 않다	대체로 그렇다	그렇지 않다	그렇지 않다	그렇지 않다	그렇지 않다	그렇지 않다
여성	21	경상	2학년	중	최소 1명 이상과 함께 거주함	무	무	무	전혀 그렇지 않다	전혀 그렇지 않다	전혀 그렇지 않다	전혀 그렇지 않다	전혀 그렇지 않다	그렇지 않다	전혀 그렇지 않다	전혀 그렇지 않다	전혀 그렇지 않다	전혀 그렇지 않다	전혀 그렇지 않다	전혀 그렇지 않다	그렇지 않다	보통이다	그렇지 않다	보통이다	보통이다	그렇지 않다	그렇지 않다	대체로 그렇다	매우 그렇다	보통이다	그렇지 않다	그렇지 않다	그렇지 않다	대체로 그렇다	매우 그렇다	매우 그렇다	그렇지 않다	그렇지 않다	대체로 그렇다	보통이다	전혀 그렇지 않다	전혀 그렇지 않다	그렇지 않다	그렇지 않다	그렇지 않다	전혀 그렇지 않다	그렇지 않다	그렇지 않다	대체로 그렇다
여성	20	경상	1학년	중	최소 1명 이상과 함께 거주함	무	무	무	그렇지 않다	전혀 그렇지 않다	전혀 그렇지 않다	전혀 그렇지 않다	전혀 그렇지 않다	보통이다	그렇지 않다	보통이다	전혀 그렇지 않다	전혀 그렇지 않다	전혀 그렇지 않다	보통이다	그렇지 않다	보통이다	보통이다	보통이다	대체로 그렇다	보통이다	그렇지 않다	보통이다	대체로 그렇다	보통이다	그렇지 않다	그렇지 않다	그렇지 않다	대체로 그렇다	보통이다	대체로 그렇다	보통이다	보통이다	그렇지 않다	보통이다	대체로 그렇다	그렇지 않다	전혀 그렇지 않다	그렇지 않다	보통이다	그렇지 않다	그렇지 않다	그렇지 않다	보통이다
여성	21	충청	2학년	중	최소 1명 이상과 함께 거주함	유	유	유	보통이다	전혀 그렇지 않다	전혀 그렇지 않다	전혀 그렇지 않다	전혀 그렇지 않다	전혀 그렇지 않다	전혀 그렇지 않다	전혀 그렇지 않다	전혀 그렇지 않다	전혀 그렇지 않다	전혀 그렇지 않다	그렇지 않다	그렇지 않다	대체로 그렇다	대체로 그렇다	대체로 그렇다	대체로 그렇다	대체로 그렇다	대체로 그렇다	대체로 그렇다	전혀 그렇지 않다	그렇지 않다	보통이다	그렇지 않다	전혀 그렇지 않다	대체로 그렇다	보통이다	전혀 그렇지 않다	매우 그렇다	대체로 그렇다	전혀 그렇지 않다	매우 그렇다	전혀 그렇지 않다	전혀 그렇지 않다	전혀 그렇지 않다	매우 그렇다	매우 그렇다	전혀 그렇지 않다	그렇지 않다	그렇지 않다	그렇지 않다
여성	21	광역시	2학년	하	최소 1명 이상과 함께 거주함	무	무	무	매우 그렇다	전혀 그렇지 않다	매우 그렇다	보통이다	전혀 그렇지 않다	그렇지 않다	전혀 그렇지 않다	전혀 그렇지 않다	전혀 그렇지 않다	전혀 그렇지 않다	전혀 그렇지 않다	전혀 그렇지 않다	보통이다	대체로 그렇다	대체로 그렇다	매우 그렇다	보통이다	그렇지 않다	보통이다	매우 그렇다	그렇지 않다	보통이다	전혀 그렇지 않다	전혀 그렇지 않다	그렇지 않다	대체로 그렇다	대체로 그렇다	보통이다	보통이다	그렇지 않다	보통이다	대체로 그렇다	보통이다	그렇지 않다	그렇지 않다	대체로 그렇다	그렇지 않다	보통이다	그렇지 않다	그렇지 않다	전혀 그렇지 않다
남성	20	경기	1학년	중	최소 1명 이상과 함께 거주함	무	유	무	전혀 그렇지 않다	전혀 그렇지 않다	전혀 그렇지 않다	전혀 그렇지 않다	전혀 그렇지 않다	그렇지 않다	그렇지 않다	보통이다	그렇지 않다	그렇지 않다	전혀 그렇지 않다	전혀 그렇지 않다	그렇지 않다	대체로 그렇다	대체로 그렇다	보통이다	대체로 그렇다	보통이다	그렇지 않다	보통이다	그렇지 않다	대체로 그렇다	그렇지 않다	보통이다	보통이다	그렇지 않다	그렇지 않다	보통이다	그렇지 않다	대체로 그렇다	그렇지 않다	보통이다	그렇지 않다	그렇지 않다	대체로 그렇다	그렇지 않다	그렇지 않다	그렇지 않다	그렇지 않다	그렇지 않다	그렇지 않다
여성	22	경기	3학년	중	최소 1명 이상과 함께 거주함	무	유	무	대체로 그렇다	대체로 그렇다	대체로 그렇다	매우 그렇다	대체로 그렇다	전혀 그렇지 않다	전혀 그렇지 않다	전혀 그렇지 않다	전혀 그렇지 않다	전혀 그렇지 않다	전혀 그렇지 않다	전혀 그렇지 않다	전혀 그렇지 않다	대체로 그렇다	매우 그렇다	매우 그렇다	매우 그렇다	매우 그렇다	그렇지 않다	전혀 그렇지 않다	전혀 그렇지 않다	전혀 그렇지 않다	전혀 그렇지 않다	대체로 그렇다	대체로 그렇다	보통이다	전혀 그렇지 않다	보통이다	매우 그렇다	보통이다	보통이다	매우 그렇다	전혀 그렇지 않다	전혀 그렇지 않다	전혀 그렇지 않다	대체로 그렇다	보통이다	대체로 그렇다	그렇지 않다	그렇지 않다	전혀 그렇지 않다
남성	24	강원	3학년	중	최소 1명 이상과 함께 거주함	무	유	무	전혀 그렇지 않다	전혀 그렇지 않다	전혀 그렇지 않다	전혀 그렇지 않다	전혀 그렇지 않다	전혀 그렇지 않다	전혀 그렇지 않다	전혀 그렇지 않다	전혀 그렇지 않다	전혀 그렇지 않다	전혀 그렇지 않다	전혀 그렇지 않다	전혀 그렇지 않다	대체로 그렇다	매우 그렇다	대체로 그렇다	대체로 그렇다	대체로 그렇다	매우 그렇다	매우 그렇다	전혀 그렇지 않다	매우 그렇다	매우 그렇다	전혀 그렇지 않다	전혀 그렇지 않다	매우 그렇다	매우 그렇다	그렇지 않다	대체로 그렇다	전혀 그렇지 않다	전혀 그렇지 않다	매우 그렇다	매우 그렇다	전혀 그렇지 않다	전혀 그렇지 않다	전혀 그렇지 않다	그렇지 않다	전혀 그렇지 않다	전혀 그렇지 않다	전혀 그렇지 않다	대체로 그렇다
여성	22	충청	3학년	하	최소 1명 이상과 함께 거주함	무	유	유	대체로 그렇다	대체로 그렇다	대체로 그렇다	보통이다	그렇지 않다	보통이다	대체로 그렇다	보통이다	대체로 그렇다	대체로 그렇다	매우 그렇다	대체로 그렇다	대체로 그렇다	보통이다	보통이다	대체로 그렇다	보통이다	그렇지 않다	그렇지 않다	보통이다	전혀 그렇지 않다	그렇지 않다	그렇지 않다	보통이다	대체로 그렇다	매우 그렇다	그렇지 않다	대체로 그렇다	그렇지 않다	대체로 그렇다	대체로 그렇다	그렇지 않다	전혀 그렇지 않다	전혀 그렇지 않다	전혀 그렇지 않다	대체로 그렇다	전혀 그렇지 않다	그렇지 않다	그렇지 않다	그렇지 않다	그렇지 않다
여성	24	서울	4학년	하	최소 1명 이상과 함께 거주함	무	유	무	그렇지 않다	보통이다	전혀 그렇지 않다	전혀 그렇지 않다	그렇지 않다	그렇지 않다	그렇지 않다	그렇지 않다	그렇지 않다	그렇지 않다	그렇지 않다	그렇지 않다	그렇지 않다	대체로 그렇다	대체로 그렇다	대체로 그렇다	대체로 그렇다	대체로 그렇다	그렇지 않다	대체로 그렇다	그렇지 않다	대체로 그렇다	보통이다	그렇지 않다	그렇지 않다	보통이다	전혀 그렇지 않다	대체로 그렇다	그렇지 않다	대체로 그렇다	보통이다	보통이다	전혀 그렇지 않다	전혀 그렇지 않다	전혀 그렇지 않다	대체로 그렇다	그렇지 않다	전혀 그렇지 않다	전혀 그렇지 않다	전혀 그렇지 않다	전혀 그렇지 않다
남성	24	서울	4학년	상	최소 1명 이상과 함께 거주함	무	유	무	전혀 그렇지 않다	전혀 그렇지 않다	전혀 그렇지 않다	전혀 그렇지 않다	전혀 그렇지 않다	전혀 그렇지 않다	전혀 그렇지 않다	전혀 그렇지 않다	전혀 그렇지 않다	전혀 그렇지 않다	전혀 그렇지 않다	전혀 그렇지 않다	전혀 그렇지 않다	전혀 그렇지 않다	매우 그렇다	매우 그렇다	매우 그렇다	매우 그렇다	보통이다	보통이다	보통이다	보통이다	보통이다	보통이다	그렇지 않다	대체로 그렇다	보통이다	보통이다	보통이다	보통이다	그렇지 않다	대체로 그렇다	그렇지 않다	그렇지 않다	그렇지 않다	보통이다	보통이다	전혀 그렇지 않다	전혀 그렇지 않다	전혀 그렇지 않다	전혀 그렇지 않다
여성	20	서울	1학년	중	혼자 생활함	무	무	무	전혀 그렇지 않다	그렇지 않다	그렇지 않다	전혀 그렇지 않다	전혀 그렇지 않다	그렇지 않다	그렇지 않다	전혀 그렇지 않다	전혀 그렇지 않다	그렇지 않다	그렇지 않다	그렇지 않다	전혀 그렇지 않다	그렇지 않다	보통이다	대체로 그렇다	보통이다	보통이다	그렇지 않다	전혀 그렇지 않다	전혀 그렇지 않다	그렇지 않다	그렇지 않다	전혀 그렇지 않다	전혀 그렇지 않다	그렇지 않다	보통이다	그렇지 않다	그렇지 않다	전혀 그렇지 않다	전혀 그렇지 않다	그렇지 않다	그렇지 않다	보통이다	그렇지 않다	전혀 그렇지 않다	전혀 그렇지 않다	전혀 그렇지 않다	그렇지 않다	전혀 그렇지 않다	전혀 그렇지 않다
여성	23	전라	4학년	중	최소 1명 이상과 함께 거주함	무	유	무	전혀 그렇지 않다	전혀 그렇지 않다	전혀 그렇지 않다	전혀 그렇지 않다	전혀 그렇지 않다	전혀 그렇지 않다	전혀 그렇지 않다	전혀 그렇지 않다	전혀 그렇지 않다	전혀 그렇지 않다	전혀 그렇지 않다	보통이다	전혀 그렇지 않다	보통이다	대체로 그렇다	매우 그렇다	매우 그렇다	대체로 그렇다	보통이다	그렇지 않다	그렇지 않다	그렇지 않다	대체로 그렇다	그렇지 않다	보통이다	대체로 그렇다	대체로 그렇다	대체로 그렇다	그렇지 않다	그렇지 않다	보통이다	매우 그렇다	전혀 그렇지 않다	전혀 그렇지 않다	보통이다	전혀 그렇지 않다	전혀 그렇지 않다	전혀 그렇지 않다	전혀 그렇지 않다	전혀 그렇지 않다	전혀 그렇지 않다
여성	23	경기	4학년	중	최소 1명 이상과 함께 거주함	무	유	무	전혀 그렇지 않다	전혀 그렇지 않다	전혀 그렇지 않다	전혀 그렇지 않다	전혀 그렇지 않다	전혀 그렇지 않다	전혀 그렇지 않다	전혀 그렇지 않다	전혀 그렇지 않다	전혀 그렇지 않다	전혀 그렇지 않다	보통이다	전혀 그렇지 않다	대체로 그렇다	그렇지 않다	대체로 그렇다	보통이다	대체로 그렇다	대체로 그렇다	매우 그렇다	그렇지 않다	대체로 그렇다	매우 그렇다	그렇지 않다	전혀 그렇지 않다	대체로 그렇다	대체로 그렇다	대체로 그렇다	대체로 그렇다	전혀 그렇지 않다	대체로 그렇다	그렇지 않다	그렇지 않다	전혀 그렇지 않다	전혀 그렇지 않다	전혀 그렇지 않다	그렇지 않다	전혀 그렇지 않다	그렇지 않다	그렇지 않다	전혀 그렇지 않다
여성	27	충청	4학년	중	혼자 생활함	무	유	무	대체로 그렇다	대체로 그렇다	보통이다	매우 그렇다	대체로 그렇다	보통이다	보통이다	전혀 그렇지 않다	전혀 그렇지 않다	그렇지 않다	보통이다	대체로 그렇다	대체로 그렇다	보통이다	보통이다	보통이다	보통이다	보통이다	그렇지 않다	매우 그렇다	전혀 그렇지 않다	전혀 그렇지 않다	전혀 그렇지 않다	그렇지 않다	보통이다	보통이다	보통이다	그렇지 않다	대체로 그렇다	보통이다	보통이다	대체로 그렇다	전혀 그렇지 않다	전혀 그렇지 않다	대체로 그렇다	매우 그렇다	보통이다	대체로 그렇다	그렇지 않다	그렇지 않다	그렇지 않다
여성	23	서울	3학년	중	최소 1명 이상과 함께 거주함	무	유	무	보통이다	그렇지 않다	그렇지 않다	그렇지 않다	그렇지 않다	그렇지 않다	그렇지 않다	그렇지 않다	그렇지 않다	그렇지 않다	그렇지 않다	그렇지 않다	그렇지 않다	대체로 그렇다	대체로 그렇다	대체로 그렇다	대체로 그렇다	대체로 그렇다	그렇지 않다	대체로 그렇다	그렇지 않다	대체로 그렇다	그렇지 않다	그렇지 않다	그렇지 않다	그렇지 않다	그렇지 않다	대체로 그렇다	그렇지 않다	대체로 그렇다	대체로 그렇다	그렇지 않다	그렇지 않다	그렇지 않다	대체로 그렇다	그렇지 않다	그렇지 않다	전혀 그렇지 않다	전혀 그렇지 않다	전혀 그렇지 않다	전혀 그렇지 않다
여성	23	서울	4학년	중	최소 1명 이상과 함께 거주함	무	유	무	보통이다	그렇지 않다	그렇지 않다	보통이다	보통이다	보통이다	보통이다	그렇지 않다	그렇지 않다	대체로 그렇다	보통이다	그렇지 않다	그렇지 않다	보통이다	대체로 그렇다	보통이다	그렇지 않다	보통이다	대체로 그렇다	매우 그렇다	전혀 그렇지 않다	대체로 그렇다	매우 그렇다	전혀 그렇지 않다	대체로 그렇다	전혀 그렇지 않다	보통이다	그렇지 않다	대체로 그렇다	그렇지 않다	전혀 그렇지 않다	매우 그렇다	대체로 그렇다	그렇지 않다	대체로 그렇다	전혀 그렇지 않다	매우 그렇다	그렇지 않다	대체로 그렇다	보통이다	보통이다
남성	26	충청	4학년	중	최소 1명 이상과 함께 거주함	무	유	무	보통이다	그렇지 않다	전혀 그렇지 않다	그렇지 않다	그렇지 않다	전혀 그렇지 않다	그렇지 않다	전혀 그렇지 않다	보통이다	그렇지 않다	보통이다	그렇지 않다	보통이다	대체로 그렇다	매우 그렇다	매우 그렇다	대체로 그렇다	보통이다	그렇지 않다	보통이다	그렇지 않다	보통이다	보통이다	그렇지 않다	전혀 그렇지 않다	대체로 그렇다	보통이다	대체로 그렇다	보통이다	그렇지 않다	대체로 그렇다	보통이다	매우 그렇다	보통이다	대체로 그렇다	그렇지 않다	전혀 그렇지 않다	보통이다	그렇지 않다	전혀 그렇지 않다	그렇지 않다
남성	27	충청	4학년	중	혼자 생활함	무	무	유	보통이다	보통이다	대체로 그렇다	매우 그렇다	대체로 그렇다	그렇지 않다	대체로 그렇다	그렇지 않다	대체로 그렇다	그렇지 않다	매우 그렇다	대체로 그렇다	매우 그렇다	그렇지 않다	그렇지 않다	매우 그렇다	매우 그렇다	그렇지 않다	매우 그렇다	그렇지 않다	대체로 그렇다	매우 그렇다	대체로 그렇다	대체로 그렇다	대체로 그렇다	그렇지 않다	대체로 그렇다	전혀 그렇지 않다	대체로 그렇다	전혀 그렇지 않다	전혀 그렇지 않다	대체로 그렇다	매우 그렇다	대체로 그렇다	매우 그렇다	전혀 그렇지 않다	매우 그렇다	대체로 그렇다	그렇지 않다	그렇지 않다	매우 그렇다
여성	23	충청	4학년	중	혼자 생활함	무	유	유	전혀 그렇지 않다	전혀 그렇지 않다	전혀 그렇지 않다	전혀 그렇지 않다	전혀 그렇지 않다	전혀 그렇지 않다	전혀 그렇지 않다	전혀 그렇지 않다	전혀 그렇지 않다	전혀 그렇지 않다	전혀 그렇지 않다	그렇지 않다	그렇지 않다	보통이다	그렇지 않다	대체로 그렇다	매우 그렇다	대체로 그렇다	그렇지 않다	대체로 그렇다	전혀 그렇지 않다	보통이다	전혀 그렇지 않다	전혀 그렇지 않다	그렇지 않다	대체로 그렇다	그렇지 않다	보통이다	보통이다	대체로 그렇다	전혀 그렇지 않다	대체로 그렇다	전혀 그렇지 않다	전혀 그렇지 않다	대체로 그렇다	전혀 그렇지 않다	보통이다	전혀 그렇지 않다	그렇지 않다	그렇지 않다	보통이다
여성	23	서울	3학년	중	최소 1명 이상과 함께 거주함	무	유	유	전혀 그렇지 않다	전혀 그렇지 않다	전혀 그렇지 않다	그렇지 않다	전혀 그렇지 않다	전혀 그렇지 않다	전혀 그렇지 않다	전혀 그렇지 않다	전혀 그렇지 않다	전혀 그렇지 않다	전혀 그렇지 않다	보통이다	그렇지 않다	보통이다	그렇지 않다	대체로 그렇다	대체로 그렇다	대체로 그렇다	그렇지 않다	그렇지 않다	전혀 그렇지 않다	대체로 그렇다	대체로 그렇다	그렇지 않다	보통이다	보통이다	전혀 그렇지 않다	대체로 그렇다	그렇지 않다	매우 그렇다	대체로 그렇다	보통이다	전혀 그렇지 않다	전혀 그렇지 않다	대체로 그렇다	대체로 그렇다	전혀 그렇지 않다	전혀 그렇지 않다	전혀 그렇지 않다	전혀 그렇지 않다	전혀 그렇지 않다
여성	23	서울	2학년	중	최소 1명 이상과 함께 거주함	무	유	무	보통이다	그렇지 않다	보통이다	전혀 그렇지 않다	전혀 그렇지 않다	그렇지 않다	그렇지 않다	그렇지 않다	그렇지 않다	그렇지 않다	그렇지 않다	보통이다	그렇지 않다	보통이다	그렇지 않다	대체로 그렇다	대체로 그렇다	보통이다	그렇지 않다	전혀 그렇지 않다	보통이다	그렇지 않다	그렇지 않다	대체로 그렇다	그렇지 않다	대체로 그렇다	그렇지 않다	대체로 그렇다	보통이다	매우 그렇다	대체로 그렇다	그렇지 않다	그렇지 않다	전혀 그렇지 않다	그렇지 않다	보통이다	그렇지 않다	그렇지 않다	전혀 그렇지 않다	전혀 그렇지 않다	그렇지 않다
남성	23	서울	4학년	상	최소 1명 이상과 함께 거주함	무	유	무	전혀 그렇지 않다	전혀 그렇지 않다	전혀 그렇지 않다	전혀 그렇지 않다	전혀 그렇지 않다	전혀 그렇지 않다	전혀 그렇지 않다	전혀 그렇지 않다	전혀 그렇지 않다	전혀 그렇지 않다	전혀 그렇지 않다	전혀 그렇지 않다	전혀 그렇지 않다	매우 그렇다	매우 그렇다	매우 그렇다	매우 그렇다	대체로 그렇다	보통이다	대체로 그렇다	대체로 그렇다	대체로 그렇다	그렇지 않다	그렇지 않다	그렇지 않다	대체로 그렇다	그렇지 않다	대체로 그렇다	그렇지 않다	보통이다	매우 그렇다	그렇지 않다	그렇지 않다	전혀 그렇지 않다	전혀 그렇지 않다	전혀 그렇지 않다	전혀 그렇지 않다	전혀 그렇지 않다	전혀 그렇지 않다	전혀 그렇지 않다	전혀 그렇지 않다
여성	23	서울	4학년	하	최소 1명 이상과 함께 거주함	무	유	유	보통이다	보통이다	보통이다	전혀 그렇지 않다	전혀 그렇지 않다	보통이다	그렇지 않다	그렇지 않다	그렇지 않다	보통이다	그렇지 않다	대체로 그렇다	보통이다	그렇지 않다	보통이다	보통이다	보통이다	보통이다	보통이다	그렇지 않다	그렇지 않다	보통이다	보통이다	대체로 그렇다	보통이다	대체로 그렇다	그렇지 않다	대체로 그렇다	그렇지 않다	대체로 그렇다	보통이다	보통이다	그렇지 않다	그렇지 않다	보통이다	대체로 그렇다	그렇지 않다	그렇지 않다	대체로 그렇다	대체로 그렇다	보통이다
남성	26	충청	4학년	중	최소 1명 이상과 함께 거주함	무	유	유	전혀 그렇지 않다	그렇지 않다	그렇지 않다	전혀 그렇지 않다	전혀 그렇지 않다	보통이다	그렇지 않다	그렇지 않다	전혀 그렇지 않다	전혀 그렇지 않다	그렇지 않다	보통이다	그렇지 않다	대체로 그렇다	그렇지 않다	대체로 그렇다	매우 그렇다	보통이다	매우 그렇다	그렇지 않다	전혀 그렇지 않다	대체로 그렇다	그렇지 않다	대체로 그렇다	보통이다	그렇지 않다	그렇지 않다	대체로 그렇다	그렇지 않다	그렇지 않다	그렇지 않다	보통이다	매우 그렇다	대체로 그렇다	매우 그렇다	전혀 그렇지 않다	전혀 그렇지 않다	대체로 그렇다	그렇지 않다	그렇지 않다	전혀 그렇지 않다
여성	23	경기	4학년	중	최소 1명 이상과 함께 거주함	무	유	무	그렇지 않다	그렇지 않다	그렇지 않다	그렇지 않다	전혀 그렇지 않다	그렇지 않다	그렇지 않다	그렇지 않다	그렇지 않다	그렇지 않다	그렇지 않다	그렇지 않다	그렇지 않다	대체로 그렇다	대체로 그렇다	대체로 그렇다	대체로 그렇다	대체로 그렇다	보통이다	대체로 그렇다	보통이다	대체로 그렇다	대체로 그렇다	전혀 그렇지 않다	그렇지 않다	대체로 그렇다	그렇지 않다	대체로 그렇다	보통이다	보통이다	그렇지 않다	그렇지 않다	보통이다	그렇지 않다	보통이다	그렇지 않다	그렇지 않다	전혀 그렇지 않다	그렇지 않다	그렇지 않다	그렇지 않다
여성	22	서울	4학년	중	최소 1명 이상과 함께 거주함	무	유	무	그렇지 않다	보통이다	보통이다	전혀 그렇지 않다	전혀 그렇지 않다	전혀 그렇지 않다	전혀 그렇지 않다	전혀 그렇지 않다	전혀 그렇지 않다	전혀 그렇지 않다	그렇지 않다	전혀 그렇지 않다	전혀 그렇지 않다	매우 그렇다	매우 그렇다	매우 그렇다	매우 그렇다	매우 그렇다	대체로 그렇다	대체로 그렇다	전혀 그렇지 않다	전혀 그렇지 않다	그렇지 않다	그렇지 않다	전혀 그렇지 않다	매우 그렇다	그렇지 않다	매우 그렇다	그렇지 않다	매우 그렇다	매우 그렇다	그렇지 않다	전혀 그렇지 않다	전혀 그렇지 않다	대체로 그렇다	보통이다	전혀 그렇지 않다	전혀 그렇지 않다	전혀 그렇지 않다	전혀 그렇지 않다	전혀 그렇지 않다
여성	23	강원	4학년	하	최소 1명 이상과 함께 거주함	무	무	무	그렇지 않다	그렇지 않다	보통이다	보통이다	그렇지 않다	그렇지 않다	그렇지 않다	보통이다	보통이다	그렇지 않다	그렇지 않다	보통이다	보통이다	그렇지 않다	그렇지 않다	그렇지 않다	보통이다	그렇지 않다	대체로 그렇다	보통이다	그렇지 않다	보통이다	보통이다	그렇지 않다	대체로 그렇다	그렇지 않다	보통이다	그렇지 않다	대체로 그렇다	그렇지 않다	그렇지 않다	보통이다	보통이다	보통이다	그렇지 않다	보통이다	그렇지 않다	그렇지 않다	보통이다	대체로 그렇다	보통이다
남성	25	서울	3학년	중	혼자 생활함	무	무	무	전혀 그렇지 않다	전혀 그렇지 않다	그렇지 않다	그렇지 않다	전혀 그렇지 않다	전혀 그렇지 않다	그렇지 않다	그렇지 않다	보통이다	그렇지 않다	그렇지 않다	그렇지 않다	전혀 그렇지 않다	대체로 그렇다	보통이다	보통이다	대체로 그렇다	대체로 그렇다	보통이다	그렇지 않다	그렇지 않다	보통이다	보통이다	대체로 그렇다	그렇지 않다	보통이다	그렇지 않다	대체로 그렇다	그렇지 않다	보통이다	대체로 그렇다	그렇지 않다	그렇지 않다	보통이다	그렇지 않다	전혀 그렇지 않다	보통이다	그렇지 않다	그렇지 않다	그렇지 않다	전혀 그렇지 않다
여성	22	경기	2학년	상	최소 1명 이상과 함께 거주함	무	무	무	보통이다	보통이다	그렇지 않다	그렇지 않다	전혀 그렇지 않다	그렇지 않다	전혀 그렇지 않다	보통이다	보통이다	그렇지 않다	전혀 그렇지 않다	전혀 그렇지 않다	그렇지 않다	그렇지 않다	대체로 그렇다	보통이다	보통이다	대체로 그렇다	그렇지 않다	그렇지 않다	전혀 그렇지 않다	그렇지 않다	보통이다	그렇지 않다	보통이다	보통이다	그렇지 않다	보통이다	그렇지 않다	대체로 그렇다	그렇지 않다	보통이다	보통이다	그렇지 않다	그렇지 않다	전혀 그렇지 않다	그렇지 않다	전혀 그렇지 않다	그렇지 않다	전혀 그렇지 않다	전혀 그렇지 않다
[truncated: 73 more columns]

## Sheet: 2021 대학생 대상 연구설문 (coding)
1. 성별	2. 나이	3. 거주지	4. 학년	5. 경제 상태	6. 가족 구성	7. COVID-19 확진 경험	8. COVID-19 검사를 받은 경험	9. 자가격리 경험	1. 자살에 대한 생각을 해 본 적이 있다.	2. 최근에 죽고 싶다는 생각을 해 본 적이 있다.	3. 누군가에게 자살하고 싶다는 말을 해본 적이 있다.	4. 내 삶이 자살로 끝날 것이라는 생각을 해본 적이 있다.	5. 자살하려고 시도를 해 본 적이 있다.	1. 요즘 내 주변 사람들에게는 내가 없는 것이 더 행복할 것이다.	2. 요즘 내 주변 사람들에게는 내가 사라지는 편이 나을 것이다.	3. 요즘 난 주변의 사람들이 나를 벗어나고 싶을 것이라고 생각한다.	4. 요즘 난 나의 죽음이 주변 사람들을 안도하게 할 것이라고 생각한다.	5. 요즘 난 내가 내 주변 사람들의 상황을 악화시키는 것 같다고 생각한다.	6. 요즘 난 나가 사회에 짐이 된다고 생각한다.	7. 요즘 나는 다른 사람들과 단절된 느낌이 든다.	8. 요즘 나는 모임에서 종종 외톨이 같다고 느낀다.	9. 요즘 나는 다른 사람들과 가깝게 지낸다.	10. 요즘 난 적어도 하루에 한 번 만족스러운 상호교류를 한다.	11. 요즘 내게는 관심을 가져주고 지지해 주는 많은 친구들이 있어서 다행이다.	12. 요즘 나는 힘들 때 의지할 수 있는 사람이 있다고 느낀다.	13. 요즘 다른 사람들은 나에 대해 관심을 갖는다.	1. 다른 사람들이 무서워하는 것을 나는 무서워하지 않는다.	2. 나는 내 피를 보는 것이 괴롭지 않다.	3. 나는 부상의 위험 때문에 특정한 상황 (예, 운동)을 피한다.	4. 나는 대부분의 사람들보다 고통을 더 잘 참을 수 있다.	5. 사람들은 내가 겁이 없다고 이야기 한다.	6. 피를 보는 것은 상당히 괴롭다.	7. 내가 죽을 것이라는 사실은 나에게 영향을 주지 않는다.	8. 나는 죽을 때 느껴질 고통이 겁난다.	9. 과학 시간에 동물을 해부하는 것이 괴롭지 않았다.	10. 나는 죽는 것이 매우 두렵다.	11. 사람들이 죽음에 대해서 이야기 할 때 나는 겁나지 않는다.	12. 나는 시체를 보는 것이 무섭다.	13. 내 죽음을 상상하는 것은 나를 불안하게 한다.	14. 나는 모두가 아는 바와 같이 삶의 끝이 죽음이라는 사실에 개의치 않는다.	15. 나는 격렬한 몸싸움을 하는 스포츠 게임을 보는 것이 좋다.	16. 운동경기에서 가장 좋아하는 부분은 선수들끼리 싸우는 것이다.	17. 길을 가다가 누군가가 싸우는 것을 보면 구경하기 위해 멈춰선다.	18. 나는 영화에서 폭력적인 부분이 나오면 눈을 감아버린다.	19. 나는 죽는 것이 전혀 두렵지 않다.	20. 내가 원하면 난 스스로 죽일 수 있다. (만약 당신이 스스로를 죽이고 싶은 상태가 아니라고 하더라도 이 질문에 답해주세요.)	1. 나를 보살펴주거나, 고민을 나누거나, 내게 일어나는 일들에 대해 진심으로 걱정해주는 사람이 없었다.	2. 나를 따뜻하게 대하고, 감싸주고, 애정을 보여주는 사람이 없었다.	3. 내가 누군가에게 특별한 존재라고 느꼈던 적이 없다.
2	22	1	3	2	2	2	2	2	2	3	3	1	1	1	1	1	1	1	1	2	1	4	6	4	4	4	2	1	2	3	3	4	1	2	1	2	3	3	1	3	0	0	0	3	2	2	1	1	1
2	22	1	2	2	1	2	2	2	1	1	1	1	1	1	1	1	1	2	2	4	4	2	2	4	4	4	2	3	3	3	2	2	1	3	1	3	1	2	3	2	1	1	2	3	1	0	2	2	2
2	21	1	3	2	1	2	2	2	3	3	3	2	2	2	2	2	2	2	2	1	1	4	6	6	6	4	2	1	2	2	0	3	2	1	1	2	2	2	2	2	1	1	1	3	2	2	1	1	1
1	25	5	4	3	2	2	1	1	1	1	2	1	1	1	1	1	1	1	1	6	4	6	4	6	7	4	1	2	0	3	0	2	1	2	4	1	2	3	2	3	0	0	2	1	2	0	1	1	1
2	23	2	4	2	2	2	1	2	1	1	1	1	1	1	1	1	1	1	1	1	1	6	4	6	6	4	2	2	1	1	1	1	0	3	2	3	1	3	2	3	0	0	0	2	1	2	2	2	2
2	23	7	4	2	2	2	1	2	1	1	1	1	1	1	1	1	1	2	2	4	1	4	4	6	6	6	1	3	0	0	2	0	0	2	3	0	1	1	0	3	0	0	0	1	1	0	1	1	1
1	26	6	4	2	2	2	1	2	1	2	2	2	1	2	1	2	1	1	4	4	2	2	4	6	7	4	1	2	3	3	0	1	3	2	2	4	1	2	1	1	3	1	4	0	2	3	2	4	2
1	26	6	4	2	2	2	1	2	4	4	3	2	3	2	2	2	4	4	2	6	4	6	6	6	6	4	1	3	1	2	2	0	2	3	2	2	3	1	2	3	2	1	3	0	2	3	1	1	4
2	23	5	4	1	2	2	1	2	2	1	1	1	1	1	1	1	1	1	1	4	1	4	4	4	6	4	1	3	1	2	3	0	1	3	1	1	3	2	1	2	0	0	1	2	1	1	1	1	2
2	24	6	4	2	2	2	1	2	4	4	4	4	1	2	2	2	1	2	2	7	6	2	2	4	1	4	3	3	1	3	3	1	1	2	0	2	2	1	3	3	1	1	1	1	1	3	2	2	2
2	24	1	4	2	2	2	1	2	1	1	1	1	1	1	1	1	1	1	1	4	1	6	2	6	4	2	1	3	1	1	3	1	3	4	3	3	1	1	0	3	1	1	3	1	1	1	2	2	2
2	29	6	4	2	2	2	1	1	1	1	3	2	1	2	2	2	2	2	2	4	6	2	4	4	4	2	2	3	1	1	1	1	2	3	2	2	3	2	2	2	1	3	3	2	3	1	4	5	4
2	23	1	4	1	2	2	1	1	1	3	1	1	1	2	1	1	1	1	1	4	4	4	4	4	4	4	2	2	2	2	2	2	2	2	2	2	2	2	2	2	2	2	2	2	2	2	4	4	4
2	23	2	4	2	2	2	1	2	1	1	1	1	1	1	1	1	1	1	1	1	2	4	4	4	6	4	1	2	1	3	1	1	0	3	2	2	1	2	1	2	1	0	0	2	0	0	1	1	1
2	29	1	4	2	2	2	1	2	2	2	2	1	1	2	1	2	1	2	2	4	4	6	6	7	7	4	2	4	1	3	2	1	1	3	3	3	3	0	1	4	0	0	1	1	1	3	2	2	1
2	23	5	4	2	2	2	1	2	2	2	1	2	1	2	2	2	2	2	2	2	2	6	6	6	7	6	1	3	1	3	3	0	1	3	0	3	2	2	2	1	2	2	2	1	1	1	2	2	2
2	24	1	4	1	2	2	1	2	2	3	3	1	1	2	2	2	2	2	2	2	2	6	7	7	4	6	1	3	0	3	2	1	3	3	1	2	1	1	1	1	0	0	0	3	1	1	2	2	4
2	22	5	4	2	2	2	1	2	3	1	2	2	1	1	1	1	1	1	1	6	6	2	2	4	4	6	3	3	1	2	2	1	2	3	1	1	3	1	1	3	0	0	2	1	2	2	1	2	5
2	23	5	4	2	2	2	1	2	2	2	1	2	2	2	2	2	2	2	2	2	2	4	4	6	6	6	2	2	1	1	1	1	3	2	1	2	2	2	2	2	0	0	0	2	2	1	2	2	2
1	25	5	4	2	2	2	1	2	2	2	2	2	2	2	2	2	2	2	2	2	2	2	2	6	6	6	2	2	1	2	2	2	1	2	2	2	2	3	2	2	3	3	3	1	1	1	5	1	1
2	24	5	4	2	2	2	1	2	1	1	1	1	1	4	2	4	2	2	2	6	4	2	2	2	2	4	2	2	0	2	1	1	0	2	0	1	2	2	1	3	0	0	1	2	1	1	2	2	2
2	28	1	4	1	2	2	1	2	2	3	2	1	1	1	1	1	1	1	4	1	2	6	7	7	7	6	0	1	1	2	1	1	0	4	0	4	1	3	3	4	2	1	4	2	0	0	2	1	2
2	23	8	4	2	1	2	1	2	1	1	1	1	1	1	1	1	1	1	1	1	1	6	6	7	7	7	1	3	1	3	0	1	3	1	1	1	3	3	1	3	0	0	2	3	2	0	1	1	1
2	24	6	4	2	2	2	1	1	3	3	3	2	3	6	6	4	4	4	4	4	4	4	2	6	6	2	1	1	3	2	2	1	1	2	1	2	2	2	3	2	1	1	2	3	2	2	4	4	4
2	22	2	4	2	2	2	1	2	1	1	2	1	1	1	1	1	1	1	1	1	1	4	4	6	6	6	1	2	1	3	1	1	1	3	2	3	2	1	1	2	1	1	1	0	1	1	2	2	2
2	24	1	4	3	2	2	1	2	2	1	2	1	1	1	2	1	2	1	1	4	2	6	6	6	6	4	1	1	1	1	0	1	3	3	2	2	2	1	1	3	2	1	2	2	2	1	2	2	1
2	22	1	3	2	1	2	2	2	2	2	3	2	1	2	2	6	4	4	1	4	1	7	4	7	4	6	4	2	3	4	4	2	1	2	2	3	1	4	1	1	1	0	3	4	0	1	2	1	2
2	25	8	4	2	2	2	1	2	4	4	2	4	1	1	1	1	1	1	2	4	4	7	2	7	4	7	2	4	0	3	4	0	2	3	1	3	2	4	2	4	0	0	4	2	1	2	2	2	2
1	23	1	3	2	1	2	2	2	1	1	2	1	1	4	2	1	1	1	2	2	1	6	7	6	6	7	3	3	2	2	3	0	2	1	2	1	2	1	2	1	2	1	1	2	1	1	1	1	2
2	22	1	2	2	1	2	2	2	1	1	1	1	1	1	1	1	1	1	1	1	1	6	4	4	6	4	3	2	2	3	3	2	1	3	1	3	1	2	3	1	1	1	1	2	1	1	2	2	2
2	25	1	4	1	2	2	2	2	2	1	2	2	1	1	2	2	1	2	1	1	1	4	6	6	6	4	1	0	1	1	0	3	1	4	0	3	0	4	3	1	0	0	0	3	0	0	2	2	1
2	23	5	4	2	2	2	1	2	1	2	3	2	1	2	1	2	1	1	1	4	2	6	4	7	7	6	1	3	3	2	0	2	1	3	0	3	1	3	3	2	0	0	2	4	1	1	2	2	2
2	21	1	1	2	2	2	2	2	1	1	1	1	1	1	1	1	1	1	1	1	2	6	6	7	7	6	1	2	2	3	0	2	3	1	0	2	1	4	1	3	0	0	1	3	1	0	1	1	1
1	27	1	4	2	2	2	2	2	1	1	1	1	1	1	1	1	1	1	1	1	1	6	6	7	7	4	0	3	1	3	1	1	3	3	1	4	3	3	1	4	2	1	2	0	1	0	1	1	1
1	27	5	4	2	2	2	2	2	1	1	2	1	1	1	1	1	1	1	1	1	1	6	7	4	7	2	2	3	0	1	1	0	1	0	4	2	3	1	0	4	4	3	3	0	1	2	1	1	1
2	20	1	2	2	2	2	2	2	1	2	3	3	1	2	2	4	2	1	1	6	4	6	4	4	2	4	0	2	0	2	1	0	1	2	1	2	2	3	2	2	2	0	1	2	1	1	2	1	2
1	27	1	4	2	2	2	2	2	2	2	2	2	2	2	2	2	2	2	2	2	2	2	2	6	6	4	3	2	1	2	3	1	3	1	2	1	3	3	1	3	3	1	3	1	2	1	2	2	2
2	24	7	4	2	2	2	2	2	1	1	1	1	1	1	1	1	1	1	1	4	1	4	6	6	6	2	1	2	1	3	1	1	3	0	1	3	1	3	1	3	0	0	2	3	1	0	1	1	1
2	20	1	2	2	2	2	1	2	1	2	3	2	1	2	2	2	1	2	2	2	2	6	4	4	4	4	2	2	1	3	3	1	2	1	2	1	2	2	1	3	2	1	2	1	2	1	2	4	4
1	22	5	2	2	2	2	2	2	1	1	1	1	1	2	2	1	1	2	2	2	2	7	6	6	6	6	2	3	1	3	4	3	2	2	1	2	3	3	1	2	1	1	1	2	2	0	2	2	1
1	23	1	4	3	2	2	1	2	1	1	1	1	1	1	1	1	1	1	1	1	1	7	7	7	7	7	1	3	1	3	2	1	1	4	1	3	1	2	4	1	0	0	0	0	0	0	1	1	1
2	22	5	3	2	2	2	2	2	4	2	3	4	4	2	1	2	1	1	2	2	2	6	6	6	4	4	0	1	0	0	1	3	1	2	0	3	0	4	3	2	0	0	3	3	1	0	4	2	2
2	22	2	4	2	2	2	1	2	3	3	3	1	2	1	1	1	1	1	1	1	1	6	6	7	6	6	3	3	2	2	3	2	1	3	1	3	1	2	3	2	1	1	1	3	1	0	2	2	2
2	23	5	4	2	2	2	1	2	3	3	3	1	1	2	2	2	2	2	4	2	2	2	2	6	4	4	1	1	1	1	1	1	1	3	1	3	1	3	2	3	1	1	1	3	1	1	4	4	4
2	24	8	4	2	2	2	1	2	2	2	2	2	2	2	2	2	2	2	2	4	2	6	4	4	6	2	1	3	1	1	2	1	1	3	3	2	1	2	1	3	1	1	3	1	1	1	2	2	2
2	24	5	4	2	2	2	1	2	1	1	2	1	1	1	1	1	1	1	1	2	1	6	6	6	6	4	1	2	1	3	1	1	2	3	2	2	3	1	1	3	1	0	2	3	1	1	2	2	2
2	23	1	4	2	2	2	1	2	2	1	3	1	1	1	1	1	1	1	1	1	1	7	6	7	7	7	2	1	3	1	1	2	1	3	2	2	2	3	3	2	1	1	1	3	1	0	1	1	1
2	25	5	4	2	1	2	1	2	3	4	2	4	1	2	2	2	2	2	2	7	4	4	2	4	6	4	1	3	1	3	2	1	1	1	3	2	1	3	3	2	1	1	1	1	1	3	4	2	2
2	24	5	4	2	2	2	1	2	2	2	1	1	1	1	1	1	1	1	1	1	1	6	6	6	6	6	3	3	3	3	3	3	3	3	3	3	3	3	3	3	3	3	3	2	2	2	2	1	1
2	22	5	4	2	2	2	1	2	4	1	4	2	1	2	2	2	1	1	1	4	4	6	6	6	6	6	1	3	1	1	0	2	1	1	0	3	3	4	3	3	0	0	2	3	1	2	2	2	2
2	23	4	4	2	2	2	1	2	2	2	4	2	1	2	2	2	2	4	4	2	2	4	2	4	4	2	1	3	1	3	2	0	1	3	3	3	1	1	3	1	0	0	1	1	0	0	2	2	2
2	25	1	4	2	2	2	1	2	1	1	1	1	1	4	1	1	1	1	1	4	4	4	6	4	4	4	2	2	2	2	3	0	0	3	2	3	2	3	2	3	1	0	1	3	1	2	2	2	2
2	23	5	4	2	2	2	1	2	2	2	3	2	3	1	1	1	1	1	1	1	1	6	6	7	7	6	0	4	3	4	1	0	0	3	0	3	0	4	4	1	0	0	1	4	0	0	1	2	2
2	22	5	3	2	2	2	2	2	2	2	2	2	1	1	1	1	1	1	1	1	1	4	4	6	6	4	1	3	1	1	1	1	1	3	1	2	2	3	3	4	1	1	2	2	1	0	2	2	2
2	23	5	4	1	2	2	1	2	3	3	1	1	2	1	1	1	1	2	1	4	4	6	6	6	4	4	3	1	0	3	2	0	0	2	3	4	0	2	3	0	0	0	1	1	0	2	1	1	1
2	23	4	4	2	2	2	1	2	3	3	3	2	1	2	2	2	1	1	2	4	2	4	4	4	4	2	1	3	1	3	3	0	3	2	3	1	3	1	1	3	0	0	2	3	3	2	2	2	4
2	23	1	4	2	2	2	1	2	5	1	1	5	1	1	1	1	1	1	1	1	1	4	4	6	7	6	0	3	0	1	1	1	3	0	2	1	3	0	0	3	3	0	3	3	3	0	1	1	1
2	21	1	2	2	2	2	2	2	1	1	1	1	1	1	1	1	1	1	1	1	1	7	7	7	7	7	0	0	3	2	3	3	0	3	0	3	1	4	2	4	0	0	0	2	1	0	1	1	1
2	23	5	4	2	2	2	1	2	2	2	2	1	1	1	1	4	1	2	2	4	4	4	2	6	6	4	0	1	1	1	1	3	0	3	0	4	0	3	3	3	0	0	2	3	0	0	2	2	2
2	24	1	4	2	2	2	1	2	4	3	1	3	4	4	4	4	4	4	6	6	7	2	1	4	2	1	2	2	2	2	2	1	2	3	2	1	2	1	0	3	1	0	1	2	2	2	2	2	5
2	21	1	2	1	2	2	2	2	1	1	1	1	1	1	1	1	1	1	1	1	1	6	6	6	6	6	2	4	0	2	2	1	3	1	2	0	3	3	1	3	1	1	3	2	3	1	1	1	1
1	26	5	4	2	2	2	1	2	3	3	2	3	1	4	2	4	1	2	4	6	4	2	4	4	6	2	1	2	1	2	3	1	1	3	2	3	1	3	2	4	2	1	1	0	0	2	5	5	5
1	26	4	4	2	1	2	1	2	3	3	1	1	1	2	2	2	2	2	1	4	4	4	6	6	4	4	1	4	0	4	2	0	1	4	4	2	2	0	3	1	2	1	1	0	1	0	2	5	4
2	23	5	4	2	2	2	1	2	1	1	1	1	1	2	2	2	1	2	2	6	6	2	2	6	7	4	1	3	1	3	2	1	1	4	3	2	3	3	2	1	0	0	1	1	1	1	2	2	2
2	21	1	2	2	2	2	2	2	1	1	2	2	1	1	2	1	2	2	1	2	1	7	6	2	6	6	1	2	2	2	2	1	2	1	2	2	1	2	0	1	1	0	1	1	0	1	4	2	4
2	23	5	3	2	2	2	2	2	2	1	2	1	2	1	2	2	1	4	1	2	2	6	6	7	4	2	3	1	1	4	3	1	1	1	0	1	1	4	2	1	1	0	0	1	1	1	1	2	1
2	24	1	4	1	2	2	1	1	3	3	1	1	3	4	6	6	1	1	1	4	1	6	6	4	6	2	0	1	0	3	0	1	2	3	0	2	3	1	0	3	3	1	1	0	3	2	1	1	1
2	23	1	3	2	2	2	2	2	1	2	2	3	2	1	2	2	1	1	2	4	2	4	4	6	6	4	0	1	0	2	1	3	1	3	1	3	1	4	3	1	0	1	1	2	1	0	2	1	2
1	24	1	3	2	1	2	2	2	1	1	2	1	3	2	1	4	1	2	2	2	2	6	6	6	4	4	2	3	2	2	4	3	0	1	0	1	1	1	0	2	1	1	1	2	2	1	4	2	2
2	21	1	2	2	2	2	2	2	2	1	2	1	2	2	2	1	2	4	2	7	2	6	6	6	6	1	1	1	3	1	0	1	0	1	2	0	1	0	1	1	1	2	0	4	1	0	5	2	1
2	45	5	4	2	2	2	1	2	2	2	2	2	1	1	1	2	1	2	1	2	2	6	6	6	4	4	2	3	1	2	1	1	1	1	0	1	1	2	1	2	0	0	2	3	2	3	2	2	1
1	22	8	2	1	2	2	2	2	1	1	1	1	1	1	1	1	2	2	2	4	4	6	4	4	6	4	1	2	0	3	2	2	1	2	2	2	3	2	2	2	3	2	3	1	2	0	2	1	2
2	34	1	4	2	2	2	1	2	4	4	4	1	1	1	1	1	1	2	2	2	2	4	6	4	6	4	2	2	0	3	3	2	1	2	1	2	2	4	2	3	2	0	3	3	2	0	2	1	2
1	27	5	4	1	1	2	1	2	3	2	3	4	2	1	2	6	7	2	4	6	4	2	6	7	2	4	0	1	3	4	0	1	3	1	2	3	1	4	1	2	3	0	2	3	1	3	1	5	4
2	32	5	4	2	2	2	1	2	2	2	2	1	1	4	4	4	2	2	2	4	4	4	2	6	4	2	3	3	2	3	2	1	3	1	3	1	3	1	1	3	1	1	1	1	2	1	2	2	2
1	25	5	4	2	1	2	2	2	2	1	2	2	1	2	1	1	2	1	2	1	2	7	4	7	4	6	3	3	3	2	1	0	2	1	0	0	1	1	2	1	0	1	1	2	0	0	2	2	1
1	26	5	4	2	1	2	1	2	1	1	2	2	1	4	2	2	2	4	4	2	4	7	7	4	6	4	1	0	1	2	2	1	2	2	0	3	1	2	2	2	2	1	0	2	1	0	2	1	2
2	40	5	4	2	2	2	1	2	3	3	4	3	2	2	2	2	2	2	2	6	4	2	2	4	4	2	3	3	1	2	3	1	1	2	2	2	3	1	1	2	1	1	2	1	2	2	4	4	2
2	23	1	4	2	1	2	2	2	1	2	2	1	1	4	2	2	4	4	1	1	2	2	2	7	6	6	1	3	1	0	1	1	0	3	3	2	2	3	3	2	2	2	2	2	2	0	1	2	2
2	25	1	3	2	1	2	2	2	1	1	2	1	2	2	1	2	4	1	4	2	2	6	7	6	6	4	2	2	3	2	3	3	2	2	2	3	4	2	1	1	2	1	0	0	1	2	2	2	1
2	21	2	2	2	2	2	2	2	2	1	1	3	1	2	1	1	2	1	1	4	2	4	4	6	2	4	3	4	0	3	3	1	4	1	3	1	4	1	1	4	3	2	2	1	3	1	2	4	5
2	49	5	3	2	2	2	1	2	2	2	1	1	1	2	1	2	1	2	2	2	2	6	6	6	7	4	3	3	2	3	3	1	1	2	2	1	1	1	1	1	1	1	2	2	2	1	2	2	2
2	24	5	4	2	2	2	2	2	4	1	3	3	2	1	1	1	1	1	1	1	1	1	7	7	7	7	0	0	0	0	0	3	0	3	0	3	0	4	3	1	4	1	3	4	1	1	1	1	1
2	30	6	4	2	2	2	1	2	2	2	1	1	1	1	1	2	1	2	1	4	4	7	4	6	6	4	1	3	2	3	1	3	1	4	0	3	1	3	3	1	1	0	0	2	1	2	1	1	1
2	24	5	4	2	2	2	1	2	1	1	1	1	2	1	4	2	2	4	2	2	2	6	4	4	6	6	2	2	0	2	1	1	3	3	2	2	2	1	1	3	1	0	3	3	1	0	2	1	1
2	23	5	3	2	1	2	2	2	2	2	2	1	2	2	1	2	2	1	2	4	1	7	6	7	4	4	1	1	1	0	1	1	1	0	0	0	0	0	1	0	0	2	2	0	1	1	1	2	2
1	25	1	4	2	2	2	2	2	2	1	2	1	2	4	4	2	4	2	1	1	1	6	7	7	7	6	0	0	0	1	0	1	1	1	1	1	1	0	1	2	1	1	2	2	0	0	2	2	2
1	23	5	2	2	2	2	2	2	2	1	2	1	2	4	2	1	2	2	1	2	1	6	6	4	6	4	3	2	2	2	2	1	3	2	1	1	1	2	1	1	1	1	2	0	1	1	2	2	2
2	24	1	4	2	2	2	1	2	4	3	1	4	1	2	2	2	2	2	2	2	2	6	6	6	6	6	3	3	0	3	3	1	3	4	4	2	4	0	0	4	2	0	3	3	4	1	1	1	1
1	23	5	2	2	2	2	2	2	1	1	2	2	1	4	2	4	2	1	2	2	1	7	7	7	6	4	2	3	3	2	3	4	2	2	2	3	2	2	1	3	2	2	2	1	2	2	1	2	2
2	22	5	2	2	1	2	2	2	2	1	2	1	3	1	2	2	1	2	2	2	1	6	7	6	6	6	3	2	1	1	2	2	2	3	2	2	3	3	2	1	1	1	2	0	2	1	4	4	2
2	23	5	4	2	2	2	1	2	5	4	4	5	1	4	6	7	4	6	6	6	6	2	4	6	2	4	2	4	0	2	3	1	3	1	1	1	3	2	2	4	0	0	1	3	3	3	1	2	2
1	27	5	4	1	2	2	2	2	3	2	2	2	2	1	1	1	1	1	1	2	1	6	6	7	7	6	3	3	2	4	2	1	1	3	2	1	2	2	1	3	3	1	2	1	2	2	2	1	2
2	24	5	4	2	2	2	2	2	2	1	4	4	4	1	1	1	1	1	1	1	6	2	6	6	7	2	3	1	0	0	1	3	3	0	1	0	3	4	3	2	1	0	3	1	1	1	2	2	1
2	21	1	2	2	1	2	2	2	2	1	1	2	2	1	1	2	2	1	1	4	2	6	4	4	4	4	3	3	2	2	3	1	2	2	3	1	3	1	1	2	3	1	1	2	2	2	2	1	4
2	25	5	4	3	2	2	1	2	2	2	1	1	1	2	1	1	1	2	1	2	2	6	6	6	6	6	1	0	3	2	2	2	1	3	1	3	1	2	2	3	0	0	2	4	2	1	2	1	1
2	25	5	4	2	2	2	1	2	3	2	1	2	2	2	2	2	1	1	1	1	1	6	6	6	6	4	1	3	1	3	3	1	2	3	1	2	3	3	1	3	3	0	0	3	2	1	2	1	2
2	30	4	4	2	2	2	1	2	2	2	2	2	1	2	2	2	2	2	2	4	4	4	4	6	6	4	1	2	1	1	1	2	1	3	0	3	1	3	2	3	0	0	1	2	1	3	1	1	1
1	26	1	3	2	1	2	2	2	3	3	2	2	2	2	2	1	2	4	2	2	1	6	4	4	6	6	1	1	1	2	2	3	2	3	1	3	2	3	2	1	1	2	0	3	1	1	2	1	1
1	25	1	4	2	2	2	2	2	2	1	2	1	1	2	4	6	6	6	4	4	6	4	7	4	2	4	3	3	3	3	3	2	1	2	2	3	0	3	3	2	0	0	3	1	0	1	2	1	2
1	21	5	2	2	2	2	2	2	2	1	1	1	1	2	1	2	2	1	1	6	4	4	2	4	4	4	1	1	2	1	0	3	1	3	1	3	1	3	4	2	2	1	1	0	1	0	2	1	2
2	50	5	3	1	2	2	1	2	3	1	2	2	1	1	1	1	1	1	2	6	4	2	2	2	2	2	1	1	0	2	3	1	0	4	1	4	2	4	4	0	0	0	3	4	0	3	2	1	1
2	27	1	4	2	1	2	1	2	1	1	1	1	1	1	1	4	1	1	1	1	1	4	6	6	4	6	1	1	1	2	1	3	1	3	1	3	1	4	4	1	0	0	0	3	0	0	2	2	2
2	23	8	4	2	1	2	2	2	2	2	2	2	2	2	2	4	2	2	2	2	6	4	2	4	4	2	1	1	3	1	1	4	0	4	0	4	0	3	4	0	0	0	0	4	0	0	4	4	2
2	23	5	3	1	1	2	2	2	4	2	4	2	2	2	2	2	2	2	2	6	6	4	4	4	4	4	1	3	3	3	1	1	1	3	1	3	1	1	2	3	1	1	2	3	1	3	2	2	2
2	27	2	4	2	2	2	2	1	3	3	3	3	1	4	6	6	4	6	7	6	6	2	2	6	4	4	1	0	3	1	0	4	1	3	2	2	1	4	1	0	0	0	1	4	1	1	5	5	5
2	29	2	4	2	2	2	2	2	2	2	2	1	1	1	1	1	1	1	1	1	1	1	1	1	1	1	0	0	0	0	0	0	1	0	0	0	0	1	0	0	0	0	0	0	0	0	1	1	1
1	23	5	1	2	2	2	1	2	1	1	1	2	1	1	1	1	1	1	1	6	2	4	2	4	6	6	0	0	3	0	0	3	0	4	0	4	0	4	4	0	0	0	0	2	0	0	4	2	5
2	25	1	3	2	1	1	1	1	3	3	3	3	3	4	4	6	2	2	4	4	4	4	2	4	4	6	3	3	3	2	2	3	2	3	4	3	3	3	3	2	2	3	2	2	2	2	2	4	4
1	25	8	4	1	2	2	2	2	2	2	3	2	2	2	2	2	2	2	2	2	2	4	4	4	4	4	2	3	2	3	2	0	2	2	2	2	2	2	2	2	2	1	3	1	2	2	4	4	4
2	24	1	4	2	2	2	2	2	3	3	3	3	2	2	2	2	2	2	1	2	2	4	4	4	6	4	2	2	0	3	3	2	1	1	2	1	3	2	1	3	1	1	2	1	3	1	2	2	4
2	23	1	4	2	2	2	1	2	1	1	1	1	1	1	1	1	1	1	1	1	1	4	4	6	6	4	1	0	1	1	1	2	1	3	0	3	1	3	3	2	0	0	1	3	1	0	2	1	2
2	28	8	4	1	2	2	2	2	4	4	4	4	1	1	1	1	4	4	6	6	6	1	2	2	4	1	0	0	3	1	0	4	1	4	0	3	1	4	3	3	1	1	2	3	1	3	2	2	2
1	24	1	2	2	1	2	1	2	4	2	3	2	1	2	2	2	1	2	2	2	6	2	2	6	6	6	3	3	4	1	1	3	0	3	0	4	1	4	4	1	1	1	1	1	1	0	2	2	5
2	21	5	1	2	2	2	2	2	1	1	1	1	1	1	1	1	1	1	1	1	4	4	6	6	6	6	2	0	0	0	0	2	3	0	0	3	0	0	0	1	1	2	2	1	0	0	1	1	1
2	23	7	4	2	2	2	1	1	1	1	1	1	1	1	1	1	1	1	1	1	6	6	6	7	7	7	0	4	1	4	1	1	1	3	3	1	3	3	1	3	0	0	0	3	3	0	1	1	1
2	23	1	4	2	2	2	1	2	1	2	2	1	1	1	1	1	1	1	2	1	4	2	4	2	4	4	1	3	3	1	1	0	2	3	3	4	3	3	1	2	0	0	1	1	0	0	2	2	2
1	29	1	4	1	1	2	2	2	4	1	3	2	5	1	1	1	1	1	1	1	1	4	4	1	6	4	1	1	3	1	1	1	1	1	1	1	1	1	1	1	1	1	1	1	1	0	2	2	1
2	24	1	4	2	2	2	1	2	1	1	1	1	1	1	1	1	1	1	1	1	1	7	7	7	7	6	0	0	2	3	1	3	2	3	0	2	0	3	1	2	1	0	1	3	0	0	1	1	1
2	30	5	4	2	2	2	1	2	3	3	2	3	3	2	2	4	2	4	2	4	4	4	4	2	6	6	1	3	1	3	2	1	2	1	0	2	2	1	1	2	3	2	2	1	2	2	2	2	2
2	23	5	4	2	2	2	1	2	1	1	1	1	1	1	1	1	1	1	1	1	1	6	6	7	7	4	2	3	1	2	3	0	1	3	2	3	1	1	0	3	0	0	2	1	1	0	1	1	1
2	30	2	4	2	1	2	1	2	1	1	1	1	2	1	1	1	1	1	1	1	1	4	6	6	7	4	1	4	1	3	3	0	3	0	1	0	3	0	0	3	1	0	2	2	3	0	1	1	1
1	25	5	4	2	2	2	1	2	3	3	4	1	1	1	1	1	1	1	1	2	2	6	4	7	7	6	1	1	2	3	3	2	1	4	1	3	2	0	3	2	1	1	2	2	1	0	1	1	1
2	21	6	2	2	2	2	2	2	3	2	2	2	2	1	2	2	2	2	2	4	4	6	4	4	6	4	1	3	2	3	2	1	1	3	2	3	2	2	3	2	1	0	3	2	0	2	2	2	2
2	27	5	4	1	2	2	1	2	5	1	5	5	4	1	1	1	1	1	1	1	1	6	4	6	6	6	3	3	1	2	2	0	1	3	2	2	2	1	3	3	0	0	2	0	1	1	1	1	1
2	23	1	3	2	2	2	2	2	2	2	1	1	1	2	2	2	2	1	1	4	2	4	6	6	6	6	0	2	2	0	0	2	0	2	1	3	1	1	1	4	2	0	2	2	1	1	2	2	1
2	23	5	4	2	2	2	1	2	3	3	2	3	2	2	2	2	2	2	2	2	2	2	6	4	4	4	0	2	2	3	2	2	0	3	2	4	1	2	3	3	1	1	1	4	1	0	1	1	5
2	35	2	3	1	2	2	2	2	1	2	3	3	2	2	2	2	2	2	2	6	6	2	2	2	2	2	0	3	3	3	2	1	1	4	1	3	1	4	2	1	1	0	3	2	1	1	1	1	2
2	23	1	4	2	2	2	1	2	2	1	1	2	2	2	2	1	2	1	1	4	4	4	4	4	6	4	2	2	1	3	3	1	1	2	3	2	2	2	2	3	1	1	1	1	1	1	2	2	2
2	22	2	3	2	1	2	2	2	1	1	1	1	1	2	2	2	1	1	1	2	4	6	6	6	6	6	2	1	2	1	1	3	1	2	1	3	1	3	3	1	1	1	1	3	1	0	2	2	2
2	23	8	4	2	2	2	1	2	1	1	1	1	1	1	1	1	1	1	1	1	2	4	6	4	4	4	2	4	1	0	3	0	2	3	3	0	3	1	1	3	2	0	1	2	2	0	1	1	1
1	24	1	3	2	2	2	2	2	1	1	2	1	2	2	1	2	2	1	2	4	1	6	6	4	6	6	2	2	1	1	2	1	1	2	2	3	2	1	3	0	1	0	1	2	0	1	2	1	1
2	21	8	2	1	2	2	2	2	3	1	1	1	1	1	1	1	1	1	1	1	2	7	6	7	7	7	3	4	3	2	3	0	3	3	2	2	3	2	0	3	0	0	0	1	2	0	1	1	1
2	20	5	1	2	2	2	2	2	4	2	4	2	1	2	1	1	1	1	2	6	6	4	2	4	6	2	2	3	1	3	1	1	0	4	0	3	1	3	2	1	0	0	2	1	0	1	1	1	1
2	25	5	4	2	1	2	2	2	3	3	3	3	3	4	4	4	4	4	4	4	4	4	4	4	4	4	2	2	2	2	2	2	2	2	2	2	2	2	2	2	2	2	2	2	2	2	4	4	4
2	25	1	4	2	2	2	1	2	4	2	4	4	3	2	2	2	2	2	2	2	2	6	4	6	6	6	2	3	1	3	2	1	1	2	3	1	3	2	1	3	2	1	1	2	3	3	2	2	2
2	23	6	4	2	2	2	1	2	2	3	1	1	1	1	1	1	1	1	4	2	2	6	6	6	6	4	1	2	3	1	1	1	1	3	1	3	2	1	3	2	0	0	2	3	1	0	1	1	1
2	21	5	2	2	2	2	1	1	1	1	1	1	1	1	1	1	1	1	1	1	1	6	4	7	7	7	1	1	0	1	2	2	1	3	1	4	1	3	3	2	1	0	0	0	0	0	1	1	1
1	26	2	3	2	2	2	2	2	2	2	2	2	2	2	2	2	2	2	2	2	2	7	7	7	7	7	2	2	2	2	1	2	1	3	1	3	2	3	2	2	2	1	2	1	1	1	2	2	2
2	24	8	4	2	2	2	1	2	1	1	2	1	1	1	1	1	1	1	1	1	1	7	7	7	7	6	0	1	0	0	0	2	1	3	1	2	0	4	3	4	0	0	0	4	0	0	1	1	1
2	20	2	3	2	2	2	1	1	2	2	1	1	1	1	1	1	1	1	1	1	1	4	6	6	6	6	1	2	1	3	2	1	1	3	0	4	1	4	4	1	1	1	1	3	1	1	2	2	1
2	24	6	4	2	2	2	1	2	5	4	1	5	5	6	6	4	4	2	1	7	7	4	1	2	1	2	3	4	1	3	4	0	3	4	4	1	4	1	1	4	0	0	0	0	3	3	4	4	5
2	23	6	3	2	2	2	1	2	5	3	1	5	5	2	2	2	2	2	2	2	2	6	6	6	2	6	1	3	1	3	4	1	4	3	4	0	4	0	0	4	3	3	4	0	4	4	2	2	5
2	22	5	3	1	2	2	1	2	1	1	3	2	1	1	1	1	1	1	1	1	1	6	2	4	6	4	2	3	2	3	1	1	1	3	3	1	2	2	3	3	1	0	0	3	1	0	2	2	2
2	22	6	3	1	2	2	1	2	5	5	2	4	4	6	6	6	4	6	6	7	2	2	1	2	1	1	1	1	2	0	1	3	1	4	1	4	1	3	3	1	0	0	0	3	1	1	5	5	5
2	22	6	3	2	2	2	1	2	3	2	2	3	1	1	1	1	1	1	1	6	2	4	4	4	4	4	1	3	0	3	0	1	1	3	1	3	2	3	2	2	0	0	2	0	1	2	2	2	2
2	22	4	3	2	2	2	1	2	1	1	1	2	1	1	1	1	1	1	1	2	2	6	4	4	4	4	2	4	2	3	2	0	2	1	2	1	2	2	1	3	1	1	1	1	2	1	1	1	1
2	21	5	2	2	2	2	1	2	3	1	1	1	1	1	1	1	1	1	1	1	1	7	7	7	7	7	4	4	0	3	4	0	1	4	3	4	1	0	2	3	1	1	1	0	0	0	1	1	1
2	22	6	3	2	2	2	1	2	4	1	3	1	1	2	2	2	1	2	1	4	2	6	6	6	4	6	1	3	1	3	4	0	3	3	3	3	1	1	2	4	2	1	3	3	3	0	4	5	2
2	22	5	3	2	2	2	1	2	1	1	1	1	1	1	1	1	1	1	1	1	1	1	7	7	7	7	0	3	0	1	1	1	1	3	1	1	3	3	2	3	0	0	2	0	1	0	1	1	1
1	21	5	2	2	2	2	1	1	1	1	1	1	1	6	1	1	1	6	1	4	1	6	1	6	4	6	4	4	0	1	3	0	0	4	4	4	2	1	3	4	0	0	3	0	2	0	1	1	1
2	21	5	2	2	2	2	1	1	3	2	2	3	3	2	2	1	4	4	4	6	4	6	6	4	4	6	1	1	2	2	3	3	1	3	1	3	1	4	3	2	1	1	2	3	1	1	2	2	4
2	22	1	3	2	2	2	2	2	4	3	3	2	2	2	2	4	4	4	2	4	4	6	4	4	4	2	1	1	1	2	2	3	1	3	1	3	1	3	4	1	2	1	3	3	1	1	2	2	1
2	21	5	2	2	2	2	2	1	4	3	4	3	2	4	4	6	4	2	2	4	4	6	6	4	6	4	1	1	3	1	1	3	1	3	0	3	1	4	2	2	1	1	1	3	1	1	2	2	1
2	23	6	3	2	2	2	1	2	2	3	2	1	1	1	1	1	1	1	1	1	1	6	6	7	7	7	2	2	2	1	0	1	0	4	1	2	3	3	1	4	0	0	1	4	1	0	1	1	2
2	20	6	1	2	2	2	2	2	1	1	2	1	1	4	4	4	1	4	1	1	4	4	4	2	2	4	0	0	4	0	0	4	0	0	0	2	0	4	0	3	2	0	2	4	0	0	4	4	4
2	21	4	1	2	2	2	2	2	2	2	2	1	1	2	2	2	1	4	2	1	2	7	6	6	7	6	1	2	1	2	1	1	3	2	1	3	3	3	1	2	2	1	0	2	3	2	2	1	2
2	20	6	1	2	2	2	1	2	1	1	1	1	1	1	1	2	1	1	4	1	1	4	6	6	7	6	0	3	1	3	3	1	3	2	3	2	2	3	2	3	0	0	2	2	1	3	2	1	1
2	20	5	1	2	2	2	2	2	3	1	1	1	1	2	1	1	1	1	2	4	2	4	6	6	7	4	0	2	1	0	1	1	3	2	3	3	2	3	1	3	0	0	0	3	1	2	1	1	1
2	20	2	1	2	2	2	2	2	4	4	1	1	1	2	1	1	1	1	1	2	4	1	4	6	7	4	1	2	1	2	0	3	0	4	2	3	2	4	4	1	0	0	0	4	1	0	1	1	1
2	20	6	1	2	2	2	1	2	1	1	1	1	1	1	1	1	1	2	2	1	1	6	6	6	7	6	1	1	2	0	1	3	0	4	0	0	0	4	3	1	0	0	1	2	1	0	1	1	1
2	20	2	1	2	2	2	1	2	1	1	1	1	1	1	1	1	1	1	1	1	1	6	7	6	7	6	1	2	3	1	0	2	0	2	3	3	1	4	4	1	1	0	1	1	0	0	1	1	1
2	20	6	1	2	2	2	2	1	4	4	1	5	1	1	4	4	4	4	1	1	1	6	4	6	1	6	2	2	0	0	4	3	1	3	2	3	3	0	1	3	1	0	1	2	0	3	4	2	4
2	20	6	1	2	2	2	2	2	3	3	2	3	1	2	2	2	2	2	2	2	2	6	6	7	6	6	2	3	3	1	1	0	2	3	2	3	1	3	3	2	2	0	2	1	1	0	1	1	2
2	23	5	4	2	2	2	1	1	4	2	4	2	2	2	6	4	2	2	4	4	6	4	6	4	4	4	1	1	3	2	1	3	1	3	2	3	1	3	3	2	2	2	3	3	1	0	4	4	2
2	22	1	1	1	2	2	2	2	1	1	1	1	1	1	1	1	1	1	1	1	1	6	6	7	7	4	3	3	3	3	3	2	1	3	1	3	1	3	1	3	0	0	3	2	1	0	1	1	1
2	23	2	3	2	2	2	2	2	2	1	1	1	1	1	1	1	1	1	1	1	1	6	7	7	7	7	2	3	1	3	1	1	3	4	3	4	1	2	3	1	4	0	1	4	1	0	1	1	1
2	21	1	2	2	2	2	1	1	4	4	4	3	3	4	4	6	6	4	2	4	6	4	6	4	4	4	1	0	1	2	1	3	1	2	1	3	1	3	3	2	2	1	3	4	1	1	2	1	2
2	20	8	1	2	2	2	1	2	4	4	4	2	4	2	2	2	2	2	2	2	2	6	6	7	4	6	3	3	0	3	3	1	3	1	2	1	3	4	1	3	1	0	0	1	0	1	2	2	2
2	22	1	3	2	2	2	2	2	4	4	3	3	2	2	2	4	4	4	6	4	6	4	6	6	4	4	1	1	2	1	2	4	1	3	1	3	1	3	3	2	2	2	1	3	1	2	4	4	4
1	25	2	4	2	2	2	1	1	1	1	1	1	1	1	1	1	1	1	1	1	1	6	6	6	7	6	1	4	1	1	3	0	0	0	1	1	1	1	1	3	0	0	1	0	2	0	1	1	2
2	22	1	4	2	2	2	1	2	4	4	4	4	1	1	1	1	1	1	1	6	1	4	2	6	4	6	2	1	3	2	0	2	3	4	4	2	2	2	1	2	0	0	3	3	1	1	1	1	5
2	31	6	3	2	2	2	2	2	1	1	1	1	1	1	1	1	1	1	1	1	1	7	7	7	7	4	1	2	0	3	1	1	0	3	1	3	1	2	3	1	0	0	1	4	1	0	1	1	1
2	20	6	1	2	2	2	2	2	1	1	1	1	1	1	1	1	1	1	1	2	2	4	6	4	6	6	1	1	1	2	1	3	0	2	1	2	2	3	2	1	0	0	1	3	1	0	1	1	1
2	20	6	2	2	2	2	2	2	3	2	2	1	5	2	1	1	1	1	1	1	1	4	4	4	4	1	0	4	3	4	1	0	0	4	2	4	2	1	1	4	0	0	0	1	0	2	1	1	4
2	22	5	3	2	2	2	2	2	4	3	3	2	2	2	2	4	4	4	2	6	4	4	6	4	4	6	1	1	2	2	1	3	2	3	0	2	2	3	3	3	1	1	3	2	1	2	4	2	4
1	21	5	2	2	2	2	2	2	1	1	2	2	1	2	2	1	1	1	1	1	1	6	6	6	7	4	2	2	1	2	1	2	1	3	2	4	1	2	4	3	2	2	3	1	1	1	2	2	1
2	21	6	2	2	2	2	2	2	5	5	5	5	2	2	2	2	2	2	1	2	2	6	4	7	7	6	2	3	1	2	0	2	2	1	2	1	3	1	2	3	1	1	1	1	1	3	1	1	1
2	21	6	2	2	2	2	2	2	1	1	1	1	1	1	1	1	1	1	1	1	1	6	2	6	7	6	3	3	1	2	3	0	1	3	4	4	3	1	1	4	3	0	0	1	3	0	1	1	1
2	23	2	4	2	2	2	1	1	4	4	4	3	3	4	6	6	4	4	4	6	6	4	4	4	2	4	1	1	2	2	2	3	1	3	0	2	2	3	2	2	1	2	3	3	1	1	4	4	2
1	21	8	2	2	2	2	2	2	1	1	1	1	1	1	1	1	1	1	1	1	1	7	7	7	7	7	2	0	0	2	0	3	0	0	3	1	4	2	2	3	3	0	4	0	3	0	1	1	1
2	20	5	1	2	2	2	2	2	5	3	5	5	2	2	2	2	2	2	2	4	4	4	6	6	6	4	3	3	1	2	2	1	2	2	1	2	2	3	2	2	1	1	1	1	2	1	2	2	2
2	20	6	1	2	2	2	2	2	2	1	1	1	1	2	2	2	1	2	1	4	2	4	4	4	2	4	1	0	1	0	0	3	2	3	1	2	2	4	2	3	0	0	1	2	1	1	2	2	4
2	23	2	3	2	2	2	2	2	3	2	2	1	2	2	2	4	4	2	2	4	4	6	6	6	4	6	2	2	3	2	1	3	2	3	0	3	1	4	2	2	3	2	2	3	1	1	2	2	1
2	21	5	2	2	2	2	2	2	1	1	1	1	1	2	2	2	1	2	2	4	2	4	6	7	7	6	1	3	1	1	3	1	1	3	3	3	2	2	3	3	2	2	2	1	0	1	1	1	2
2	20	4	1	2	2	2	2	1	1	1	1	1	1	1	1	1	1	1	1	2	1	7	7	7	7	7	1	3	1	1	1	1	0	2	0	2	1	3	2	2	1	1	2	1	2	0	1	1	1
2	21	6	2	2	2	2	2	2	2	2	1	1	1	2	1	2	1	1	1	4	2	6	6	6	6	6	1	1	1	3	0	1	0	1	3	4	1	3	3	1	1	0	1	1	0	0	2	2	4
2	21	1	2	1	2	2	2	2	2	1	1	1	1	2	2	1	2	2	2	4	2	4	6	6	4	4	0	0	3	1	1	3	0	3	1	4	1	4	3	1	1	0	0	2	1	0	2	2	1
2	22	5	3	2	1	2	2	2	3	3	2	1	1	1	1	1	1	1	1	6	2	4	4	4	4	2	0	0	1	0	1	4	1	3	1	2	1	3	3	2	1	1	0	1	1	0	2	1	2
2	21	1	2	2	2	2	2	2	2	2	1	1	1	2	2	2	1	2	2	2	4	6	6	6	6	6	1	2	1	1	1	3	2	3	3	3	3	4	2	3	0	0	3	2	1	1	1	1	2
2	21	5	2	2	2	2	2	2	3	1	1	1	1	1	1	1	1	1	1	4	1	7	6	7	7	6	1	0	1	0	0	2	0	4	1	4	1	3	3	1	1	0	2	3	1	0	1	1	1
2	20	5	1	2	2	2	1	1	2	2	2	1	2	2	2	2	2	2	1	7	6	2	4	4	2	4	1	3	3	0	0	1	1	3	2	3	2	3	2	3	1	1	2	2	1	2	2	2	2
2	27	1	3	1	2	2	2	2	3	3	2	2	2	2	2	2	2	2	2	2	4	4	2	4	4	2	1	1	1	1	1	3	1	3	1	2	2	3	1	3	0	0	1	2	1	1	4	2	4
2	25	6	4	2	2	2	1	2	1	2	1	1	1	1	1	1	1	1	4	4	2	6	4	6	6	6	1	1	1	3	1	3	1	3	1	4	1	3	3	2	1	0	3	2	0	1	1	1	1
2	21	5	2	2	2	2	2	2	3	3	2	3	2	4	4	4	2	2	2	7	6	2	2	4	1	1	1	3	1	3	2	1	3	2	2	2	2	3	1	3	1	0	1	1	1	1	4	4	4
1	22	6	2	2	2	2	2	2	1	1	1	1	1	1	1	1	1	1	1	1	1	6	6	6	7	6	1	2	1	2	1	1	1	3	1	3	1	3	3	3	3	1	3	1	1	0	1	1	1
2	21	5	2	2	2	2	1	1	4	3	4	2	2	4	2	4	4	4	2	4	4	6	6	4	6	4	1	1	2	1	1	4	1	3	1	3	1	3	3	2	2	1	2	1	1	2	4	4	4
2	21	1	2	2	2	2	1	1	4	4	4	3	4	4	4	6	4	4	2	4	6	4	4	4	6	4	2	1	1	0	2	4	2	2	0	3	2	4	2	2	1	1	2	1	1	2	2	2	4
2	20	6	1	2	2	2	2	2	1	1	1	1	1	1	1	1	1	1	1	1	1	6	2	4	7	6	3	2	0	3	3	1	0	3	2	3	2	3	3	2	1	0	1	4	1	0	2	2	1
1	20	5	1	2	2	2	2	2	1	1	1	1	1	1	1	1	1	1	1	1	1	6	6	7	7	7	1	0	2	2	1	4	2	2	1	3	1	4	2	2	2	0	0	3	0	0	1	1	1
2	20	1	1	2	2	2	1	2	1	1	1	1	1	1	1	1	1	1	1	1	1	4	4	7	7	6	1	3	1	3	1	1	1	3	2	1	1	3	1	2	0	0	1	3	2	1	1	1	2
2	21	5	2	2	2	2	2	2	4	3	2	4	2	4	2	2	2	4	4	4	6	4	6	4	6	6	1	1	2	2	1	3	1	3	0	2	2	3	3	2	2	1	1	2	2	1	2	2	2
2	20	5	1	2	2	2	2	2	1	1	1	1	1	1	1	1	1	1	1	1	1	4	6	6	6	4	1	1	2	2	0	3	1	3	1	3	1	4	3	2	0	0	1	2	1	0	1	1	1
2	24	1	4	3	2	2	2	2	2	1	1	1	1	2	2	2	1	1	4	2	2	7	7	7	7	7	0	0	3	1	0	4	1	3	1	1	3	4	1	4	0	0	3	3	3	0	1	1	1
2	29	8	4	1	2	2	2	2	2	1	3	3	1	1	1	1	2	2	4	1	2	4	6	6	4	2	2	3	1	2	3	4	0	2	0	3	0	2	1	2	3	2	1	3	2	1	5	4	2
2	29	5	2	2	2	2	2	2	2	2	2	1	1	2	2	2	2	1	2	4	2	2	2	4	6	4	1	3	1	2	1	1	2	1	3	1	2	2	1	3	2	1	3	0	1	0	2	1	2
2	21	6	2	2	2	2	2	1	1	1	3	1	1	1	1	1	1	1	1	1	1	1	7	7	7	7	4	4	0	2	2	2	3	1	2	2	3	3	0	4	0	0	0	0	2	0	1	1	1
1	23	5	2	3	1	2	2	2	1	1	1	1	1	1	1	1	1	1	1	1	1	7	6	6	7	7	2	0	3	3	2	3	0	4	0	4	0	0	3	0	2	0	1	1	0	0	1	1	1
2	21	5	2	2	2	2	2	2	1	1	1	1	1	2	2	2	2	1	1	4	2	4	4	4	4	4	4	4	0	3	4	0	4	0	3	0	3	1	0	3	2	1	1	0	3	0	2	2	2
2	20	5	1	2	2	2	1	1	1	1	1	1	1	2	1	1	1	1	1	1	1	7	6	7	7	6	2	4	1	2	1	1	2	2	2	1	3	2	2	3	1	0	1	2	2	3	1	1	1
1	25	8	3	2	2	2	2	2	3	2	1	1	1	2	1	2	2	1	2	4	2	6	4	6	6	4	0	1	0	2	1	2	0	2	2	1	2	2	2	3	2	2	1	0	2	0	2	1	2
1	24	3	4	2	1	2	1	2	1	1	1	1	1	1	1	1	1	1	1	4	1	4	2	6	6	4	2	3	3	2	2	1	3	1	2	2	2	2	1	3	2	2	2	1	2	2	2	1	2
2	22	1	3	2	2	2	1	2	4	3	4	3	2	1	2	2	6	2	4	1	6	4	6	4	2	4	0	3	3	3	0	4	2	3	1	1	2	4	3	3	1	2	3	1	1	3	2	4	2
1	29	5	3	2	2	2	1	2	2	3	1	3	2	6	4	2	4	4	2	7	6	2	4	6	2	1	3	2	0	1	4	1	2	1	0	3	2	4	3	1	2	3	0	1	3	2	2	4	5
2	25	3	2	2	1	2	1	1	2	3	4	1	2	4	6	4	1	2	6	2	4	6	2	4	2	6	0	1	2	3	1	2	3	2	0	1	3	2	2	4	2	1	0	2	1	3	2	4	5
2	26	4	4	2	2	2	2	2	2	3	1	1	1	1	1	1	1	1	1	4	2	4	4	6	6	6	0	0	2	0	0	2	0	3	0	2	0	3	3	1	0	0	2	3	0	0	1	1	1
1	24	1	3	2	2	2	1	2	1	1	1	1	1	2	1	2	1	1	1	1	1	6	6	6	7	6	3	2	0	2	3	1	3	1	1	3	3	1	1	3	3	1	3	1	1	0	1	2	1
2	22	3	3	2	2	2	1	2	4	3	1	3	1	2	2	2	2	6	2	6	4	2	2	6	4	4	3	3	3	0	0	1	1	3	2	1	3	1	1	3	0	0	0	1	1	3	2	2	2
2	23	3	3	2	2	2	2	2	1	1	1	1	1	1	1	1	1	1	2	4	4	6	6	7	6	4	0	2	0	1	1	2	1	2	1	2	2	3	2	2	0	0	0	1	2	0	2	1	2
2	20	2	1	1	2	2	2	2	1	1	1	1	1	1	1	1	1	1	1	1	1	7	7	7	7	7	2	4	0	0	0	0	2	3	3	4	2	1	2	4	0	2	2	0	2	0	1	1	1
1	20	5	1	2	2	2	1	2	1	1	1	1	1	2	2	4	2	2	2	2	2	6	6	7	6	4	1	2	1	2	1	1	3	1	1	2	2	3	2	3	1	1	3	1	2	1	2	2	2
2	22	4	3	2	2	2	2	2	1	1	1	1	1	2	1	1	1	1	1	2	2	6	7	7	7	6	2	4	0	1	0	2	2	4	2	3	1	4	1	3	1	1	1	4	1	0	1	1	2
2	22	5	3	2	2	2	2	2	2	2	2	2	1	2	1	1	1	1	1	1	1	6	6	6	6	6	2	3	1	2	3	1	2	2	2	1	3	2	1	2	1	1	2	1	2	2	1	2	2
1	24	5	2	2	2	2	2	2	1	1	1	1	1	1	1	1	1	1	1	1	1	6	6	6	6	6	1	1	1	3	1	1	3	2	1	1	3	1	1	1	0	0	0	1	1	0	1	1	1
2	24	1	2	2	2	2	1	2	3	3	3	3	3	4	4	4	4	4	4	4	4	4	4	4	4	4	2	2	2	2	2	2	2	2	2	2	2	2	2	2	2	2	2	2	2	2	4	4	4
1	24	3	4	3	2	2	2	2	3	4	2	4	3	4	4	4	6	4	6	6	7	4	2	2	4	4	1	3	1	1	0	1	3	3	4	1	0	0	1	3	2	1	0	3	2	2	2	2	4
1	24	4	4	2	2	2	2	2	2	2	2	2	1	2	1	1	1	2	2	6	4	6	4	6	6	6	1	1	1	3	3	1	0	3	3	3	2	2	2	2	2	0	2	0	1	1	2	1	1
2	23	2	4	2	2	2	2	2	1	1	1	1	1	1	1	1	1	1	1	4	2	6	4	6	7	4	1	1	1	2	0	1	0	2	3	3	1	1	2	3	1	0	0	1	1	0	1	2	1
1	23	5	1	2	2	2	2	2	4	4	1	3	1	2	2	2	2	4	4	6	4	2	2	4	2	4	2	0	2	1	1	3	3	1	2	0	3	2	2	2	0	0	3	1	2	2	4	5	4
2	25	1	4	1	2	2	2	2	4	4	4	2	1	6	6	6	6	4	6	7	7	1	2	1	1	4	1	0	2	2	1	3	2	3	0	3	2	1	3	3	0	0	3	3	1	1	6	6	5
1	27	1	4	2	2	2	1	2	1	1	1	1	1	1	1	1	1	1	1	1	1	4	7	7	7	7	1	3	3	1	1	0	2	2	2	1	4	0	1	4	3	2	0	0	1	2	1	1	1
2	22	1	4	3	2	2	2	2	3	3	2	1	1	1	1	1	1	1	1	1	1	7	7	7	7	7	2	3	3	3	3	0	1	1	3	0	1	2	2	4	0	0	2	0	1	0	1	1	1
1	26	1	4	1	2	2	2	2	1	1	2	1	1	1	1	1	1	1	1	1	1	6	4	6	7	7	2	2	0	3	1	2	0	3	2	3	2	2	2	1	3	0	3	0	0	0	1	1	1
1	28	1	4	2	1	2	2	2	2	2	1	1	1	4	2	1	1	1	1	4	4	4	2	4	4	2	2	1	3	3	2	3	0	3	3	3	3	4	3	3	1	1	3	0	0	0	2	4	2
2	23	8	2	3	2	2	2	2	2	2	2	2	2	2	2	2	2	2	2	2	2	6	6	6	6	6	1	2	1	3	1	1	0	3	3	2	1	2	3	1	1	1	1	1	0	2	2	2	2
2	23	5	4	2	2	2	2	2	3	1	1	2	1	1	1	1	1	1	1	4	1	6	4	6	4	4	0	2	2	2	0	2	0	3	1	3	1	4	2	2	0	0	1	3	1	0	1	1	1
2	22	5	3	2	2	2	1	2	4	2	4	1	1	2	2	2	1	2	1	1	2	6	6	7	7	4	3	4	1	2	1	1	3	2	1	2	2	3	1	1	2	1	3	1	2	3	1	1	1
2	22	2	4	2	2	2	1	2	3	3	3	1	2	1	1	1	1	1	1	1	1	6	6	7	6	6	3	3	2	2	3	2	1	3	1	3	1	2	3	2	1	1	1	3	1	0	2	2	2
2	22	2	4	2	2	2	2	2	1	1	1	1	1	1	1	1	1	1	1	4	2	6	4	4	4	4	2	1	1	1	1	3	2	2	1	2	2	4	2	3	0	1	1	4	2	0	1	1	2
2	22	8	3	2	2	2	1	2	1	2	1	1	1	2	2	2	1	2	1	6	6	2	4	4	4	4	1	1	0	4	1	3	2	3	2	2	2	3	2	2	0	0	1	3	2	1	4	4	4
2	23	5	1	1	2	2	2	2	2	2	1	2	1	2	2	1	1	4	4	6	6	2	2	2	4	1	3	3	0	3	3	0	2	3	2	3	1	3	3	1	0	0	0	3	1	0	4	4	5
2	26	2	3	2	1	2	2	2	3	3	2	2	2	2	2	2	2	2	2	2	2	2	2	2	6	6	2	2	1	3	2	1	1	2	2	2	2	3	2	2	2	2	2	2	2	2	4	4	4
2	31	2	4	2	2	2	1	2	2	3	2	2	2	2	2	2	2	4	2	6	2	6	4	7	6	4	2	4	0	3	2	0	3	2	0	2	3	0	0	3	1	0	2	2	1	1	2	1	5
2	24	5	4	2	2	2	1	2	2	2	3	1	1	1	2	2	2	2	2	4	2	4	4	4	4	4	2	3	1	2	3	3	1	3	0	4	2	4	1	3	1	1	3	1	1	0	2	2	2
1	24	1	3	1	1	2	2	2	4	3	2	2	1	2	2	2	1	4	1	6	6	4	4	4	2	4	1	3	3	3	2	1	1	3	3	3	2	1	2	3	0	1	2	0	1	1	2	2	2
1	22	1	4	1	1	2	1	2	4	4	4	2	2	2	2	2	2	2	1	4	2	6	4	6	6	4	2	3	1	2	2	1	1	3	3	2	3	1	1	4	1	1	1	1	3	1	2	2	2
2	22	8	2	2	2	2	1	2	3	3	4	3	2	6	6	6	4	2	6	6	6	2	2	2	2	2	1	1	3	3	2	2	1	4	1	3	1	3	3	3	1	1	3	1	1	3	5	5	5
2	23	7	4	2	2	2	1	1	2	2	2	2	2	2	2	2	2	4	2	1	2	6	6	6	6	6	2	3	3	2	3	3	1	1	1	2	2	1	2	2	3	2	2	2	2	2	2	4	4
2	30	1	3	2	1	2	2	2	3	3	2	2	1	2	2	4	2	2	2	2	4	2	2	2	2	4	2	2	2	2	2	1	1	1	1	2	2	2	1	2	1	2	2	1	2	2	4	4	4
2	21	8	2	1	2	2	2	2	3	2	3	1	1	4	2	2	2	1	2	6	6	2	2	2	2	1	1	2	3	1	0	2	1	3	3	2	1	1	2	2	1	0	0	1	1	0	5	5	5
2	37	5	3	1	2	2	1	2	5	5	5	4	4	7	7	7	7	7	7	6	7	1	1	1	1	4	3	4	0	3	3	0	4	0	4	0	4	0	0	4	4	4	4	0	4	4	6	6	6
1	25	2	3	2	2	2	2	2	2	2	2	1	1	2	1	1	2	2	2	1	1	2	2	2	1	2	1	1	0	0	1	0	1	1	1	1	2	0	0	1	1	1	1	1	2	1	4	5	4
2	23	2	4	2	2	2	2	2	1	1	1	1	1	1	1	1	1	1	1	1	1	1	1	1	1	1	0	0	0	0	0	0	0	0	0	0	0	0	0	0	0	1	1	3	3	0	2	2	2
2	24	1	4	2	2	2	2	2	2	1	1	1	1	1	1	1	2	1	1	1	2	7	6	6	6	4	2	2	3	3	1	3	0	3	1	4	1	4	4	2	1	0	3	3	1	0	1	1	2
2	22	1	3	2	1	2	2	2	1	1	1	2	1	1	1	1	2	1	1	1	2	2	6	6	6	7	3	2	4	4	3	3	1	4	2	3	1	3	3	3	1	1	4	2	1	0	2	5	5
1	25	1	3	2	2	2	1	2	1	1	1	1	1	1	1	7	1	1	1	1	2	6	6	6	6	7	1	1	4	2	3	2	3	2	0	3	1	4	3	3	1	1	4	3	1	0	4	2	5
2	20	4	1	2	2	2	2	2	2	2	3	1	1	2	2	4	2	6	1	4	2	6	4	6	6	6	1	3	1	2	3	1	0	3	3	4	0	2	4	1	1	1	2	1	0	0	2	2	4
2	20	5	1	2	2	2	2	2	3	2	3	2	2	1	1	1	1	1	1	1	1	7	7	7	4	7	2	4	2	2	3	0	2	1	4	1	3	0	0	3	0	0	2	0	2	1	1	1	1
2	21	8	2	2	2	2	2	2	1	1	1	1	1	1	1	1	1	1	1	2	1	7	7	7	7	7	2	4	3	2	3	0	2	3	3	3	1	1	3	2	1	0	2	1	1	0	1	1	1
2	23	1	3	2	1	2	2	2	4	3	4	2	4	2	2	6	2	4	2	4	6	4	6	2	4	6	0	2	1	0	0	2	1	3	1	3	1	4	3	1	2	0	1	3	1	2	2	1	4
2	23	5	3	2	2	2	2	2	4	2	4	4	4	6	6	4	2	6	4	6	4	4	4	2	2	1	0	3	3	1	0	1	1	2	2	3	3	4	1	3	0	1	1	2	1	3	2	2	5
1	26	1	4	2	1	2	2	2	3	2	1	1	1	2	2	2	1	2	2	2	4	4	2	4	2	2	0	3	0	3	2	1	2	1	3	1	3	2	2	3	3	2	3	0	3	0	2	2	4
2	23	2	3	2	2	2	1	2	1	1	1	1	1	1	1	1	1	1	1	1	1	4	6	6	6	6	0	0	0	0	0	4	0	3	0	4	0	4	4	2	0	0	1	4	0	0	1	1	1
2	22	2	1	2	2	2	2	2	1	1	1	1	1	1	1	1	1	1	1	1	1	4	6	6	7	4	1	3	1	2	3	1	3	2	2	1	3	1	3	3	0	0	1	2	3	0	1	1	2
2	25	5	3	2	2	2	2	2	2	2	3	2	1	2	2	1	2	2	4	2	4	4	4	6	4	4	2	1	3	1	1	2	1	2	0	2	1	3	1	1	0	0	0	4	1	0	2	2	2
2	23	1	4	1	2	2	1	2	1	3	2	1	1	1	1	1	1	1	2	4	4	6	4	4	6	2	0	3	2	3	2	2	0	3	3	3	3	3	1	2	0	0	0	0	1	1	2	2	4
1	21	5	1	1	2	2	2	2	3	1	1	1	1	2	1	1	1	2	2	2	1	4	4	6	6	4	2	3	1	3	2	1	3	1	2	1	3	2	2	3	2	1	2	0	3	0	2	2	2
1	24	1	3	1	2	2	2	2	1	1	1	1	1	1	1	1	1	1	1	1	1	4	4	4	4	2	2	2	1	1	2	2	3	2	3	2	2	2	2	3	2	1	1	0	2	1	2	2	2
2	24	5	4	1	1	2	1	2	2	2	2	4	3	2	2	2	2	2	2	6	2	2	2	6	2	2	1	1	1	1	1	3	1	3	1	3	1	3	3	1	1	1	3	1	1	1	2	2	2
1	26	2	4	1	2	2	2	2	4	3	2	4	1	4	6	2	4	4	4	7	6	4	1	2	4	4	1	3	0	1	1	1	1	4	0	4	4	3	1	4	2	1	3	0	1	1	2	2	6
2	23	1	4	2	1	2	2	2	3	2	2	2	3	2	4	2	1	2	4	4	4	4	6	4	7	4	0	1	4	1	0	4	0	4	1	3	2	2	3	2	0	0	2	2	1	2	2	2	2
2	22	5	3	2	2	2	2	2	3	2	3	3	2	1	1	1	1	1	4	2	1	6	4	6	7	4	3	4	1	3	2	0	1	2	3	2	2	0	2	2	2	1	1	0	0	1	2	2	4
2	23	1	4	2	2	2	1	2	4	4	1	1	1	1	1	1	1	1	1	1	2	1	2	6	1	4	1	3	3	4	3	0	0	3	1	3	1	3	3	1	0	0	0	1	1	0	2	2	5
2	24	1	3	2	2	2	1	2	3	4	2	3	1	2	2	2	2	2	2	4	4	4	2	4	2	2	0	2	1	1	2	1	1	3	0	2	1	3	2	3	1	1	0	2	1	2	2	2	4
2	22	7	3	1	2	2	1	2	1	1	1	5	1	1	1	1	1	1	1	1	1	4	7	6	6	6	1	4	0	3	3	1	4	1	0	1	3	4	0	4	0	0	0	4	4	4	1	1	1
2	22	7	3	2	2	2	1	1	4	1	5	4	3	4	4	2	4	4	2	1	2	7	7	7	7	7	3	3	1	3	3	0	2	3	4	1	2	2	2	2	2	2	3	0	2	2	4	4	4
2	26	5	2	2	2	2	1	1	1	2	2	5	1	2	2	2	2	2	2	2	1	4	6	6	7	6	2	2	1	3	4	2	1	2	2	2	2	3	1	3	3	3	3	0	2	1	4	1	1
2	25	2	4	2	2	2	2	2	3	2	3	3	3	2	2	4	2	4	2	4	4	2	4	4	4	4	3	3	1	1	1	2	4	4	0	1	3	1	1	3	1	1	1	2	3	3	2	2	2
2	22	6	3	2	2	2	1	2	2	1	1	1	1	2	2	2	2	2	2	2	4	4	4	4	2	4	2	3	2	2	3	0	2	3	3	1	1	1	1	3	3	1	2	1	2	0	2	2	2
2	22	2	3	2	2	2	1	2	4	2	2	2	2	1	1	1	1	1	1	2	2	6	4	7	7	6	1	3	1	3	2	0	1	3	0	0	3	1	0	4	0	0	0	2	2	1	1	1	1
2	29	1	4	2	1	2	1	1	3	4	1	1	1	2	2	4	1	4	2	7	7	2	2	4	4	2	1	0	1	2	2	3	1	3	0	3	1	3	3	2	0	0	0	3	1	0	2	2	2
1	23	1	2	2	1	2	2	2	4	2	4	3	4	2	2	4	1	4	2	1	4	2	1	4	4	6	1	3	3	2	3	1	3	2	1	2	3	1	3	2	3	3	3	0	3	3	5	2	4
2	20	1	2	2	1	2	2	2	2	1	1	2	2	2	1	1	2	1	4	4	2	1	2	2	4	4	3	1	1	2	2	2	1	3	1	3	2	3	2	1	1	0	0	2	1	0	2	1	1
2	21	2	2	2	2	2	1	1	3	3	4	2	1	4	4	6	2	7	7	7	7	1	1	2	2	1	0	1	1	2	1	1	2	3	0	1	3	3	1	3	1	1	1	2	2	3	5	5	6
2	22	1	3	1	2	2	2	2	3	2	3	2	1	4	4	2	1	2	4	4	6	2	4	4	2	4	0	1	1	0	1	3	0	3	1	3	2	2	2	2	1	0	1	1	1	0	4	4	2
2	22	7	3	2	1	2	1	2	3	4	4	4	1	2	2	2	2	2	2	2	4	6	2	4	4	2	1	3	1	2	3	1	2	2	2	2	1	3	1	3	1	1	2	0	2	3	1	2	2
1	25	1	4	2	2	2	2	2	1	1	2	2	1	1	4	2	2	2	2	1	2	7	7	6	6	4	1	0	3	1	1	3	1	3	0	2	0	2	3	1	1	2	1	1	1	1	1	1	2
1	22	5	2	2	2	2	2	2	1	1	2	2	2	2	1	2	2	1	1	1	4	6	6	7	6	4	2	3	2	2	3	3	2	1	2	1	2	1	0	3	3	2	1	1	2	1	2	1	1
1	20	8	1	3	1	2	2	2	3	2	1	2	2	4	2	2	1	1	2	2	1	6	4	6	6	4	2	2	1	3	2	1	1	0	1	2	3	1	1	2	1	1	2	1	2	0	1	1	2
1	24	5	2	2	1	2	2	2	2	2	1	2	3	6	4	4	2	2	1	2	4	6	4	4	4	6	1	0	1	1	0	3	1	2	1	3	1	3	2	1	2	2	1	3	1	0	2	2	1
2	22	1	3	2	1	2	2	2	1	1	1	2	1	1	1	2	2	1	1	1	2	6	4	4	4	6	2	3	3	1	1	3	1	2	2	3	1	2	3	1	1	0	1	1	0	0	2	2	1
2	25	7	2	2	2	2	2	2	2	1	1	3	3	1	1	1	1	1	1	1	1	4	2	4	6	2	1	3	4	0	2	2	3	3	0	0	3	4	0	4	0	0	3	1	3	2	1	2	2
1	24	8	3	2	1	2	2	2	2	1	1	2	2	2	1	2	2	1	1	1	2	4	6	4	4	4	1	1	3	1	1	3	1	3	0	2	1	3	3	1	1	0	1	1	2	1	2	1	1
2	20	5	1	2	2	2	2	2	2	2	1	1	2	2	4	2	2	4	4	2	2	1	2	4	2	2	1	0	3	1	1	4	1	3	1	2	1	3	3	1	0	1	1	3	1	0	2	2	1
2	21	1	1	2	1	2	2	2	1	1	1	1	1	2	1	2	2	1	1	1	1	6	4	4	4	6	1	0	2	1	1	3	1	2	1	3	0	3	2	2	1	1	0	1	1	0	2	2	1
2	22	5	3	3	1	2	2	2	2	1	1	2	1	2	2	1	2	4	2	1	1	6	6	4	4	6	1	0	3	1	1	4	1	2	0	3	1	1	0	1	1	0	0	3	1	1	4	2	2
2	23	4	4	2	2	2	2	2	3	3	2	2	1	2	2	1	1	4	2	2	2	6	4	4	4	6	1	1	3	2	1	3	1	4	1	4	1	1	2	0	1	1	0	3	1	1	1	1	2
1	25	1	4	2	1	2	2	2	2	2	2	1	2	2	1	1	2	2	4	2	2	6	4	4	4	6	2	2	1	2	3	1	2	1	3	1	2	1	1	2	1	0	1	2	2	1	2	4	4
2	22	8	4	1	2	2	2	2	3	4	3	3	2	6	4	4	4	6	6	4	4	2	1	2	2	1	3	2	1	2	3	1	2	1	3	1	3	0	1	2	2	1	1	0	2	2	5	4	4
1	23	1	2	3	1	2	2	2	3	2	2	3	1	2	4	2	2	1	2	4	2	1	6	4	7	6	1	0	1	2	2	3	2	1	1	0	0	3	2	1	1	0	1	1	1	0	2	1	1
2	20	2	1	2	1	2	2	2	1	1	2	2	1	1	1	2	2	1	1	1	1	4	6	4	7	6	1	1	3	0	0	2	0	3	1	2	1	4	4	2	1	1	0	3	0	0	2	1	1
1	24	5	3	2	2	2	2	2	3	2	1	1	2	2	2	1	1	2	1	1	2	6	4	4	6	6	1	1	2	2	1	3	1	3	1	4	1	2	2	1	2	1	1	1	1	0	2	2	1
2	21	5	2	3	1	2	2	2	2	1	1	2	2	2	1	1	1	2	2	1	4	6	4	4	6	6	3	2	3	4	3	1	2	2	3	1	3	1	1	2	2	1	1	0	2	2	2	2	4
2	23	1	4	2	2	2	2	2	3	3	2	2	1	6	4	4	6	7	6	4	4	2	2	1	2	4	3	4	1	2	3	1	2	1	1	1	3	1	1	2	2	1	1	1	2	2	4	5	5
1	20	1	2	1	2	2	2	2	3	4	1	4	2	4	4	4	4	4	2	6	6	2	4	2	4	4	2	3	1	2	1	2	1	2	2	3	3	2	3	2	2	0	3	1	2	2	2	2	5
2	21	1	2	3	2	2	1	1	1	1	1	1	1	1	1	1	1	1	1	2	2	6	6	7	7	7	4	2	1	2	2	2	1	1	4	1	3	1	1	1	1	1	1	1	1	1	2	2	1
1	21	6	2	2	2	1	1	1	4	4	4	4	2	6	4	7	4	6	6	7	6	2	2	2	2	1	2	3	2	3	2	0	3	2	2	2	3	0	1	3	1	0	0	1	2	1	2	2	6
2	21	6	2	2	2	2	2	2	1	1	1	1	1	1	1	1	1	1	1	1	1	6	7	7	7	4	2	4	4	4	3	0	0	4	3	2	4	0	0	4	0	0	0	4	0	0	1	1	5
2	26	1	3	2	2	2	1	2	1	1	2	1	1	1	1	2	1	4	1	1	1	1	4	7	4	4	2	4	1	3	3	1	3	2	2	2	1	3	1	2	0	0	2	1	1	1	1	1	1
2	23	5	3	2	2	2	1	2	1	1	1	1	1	2	1	2	2	2	2	6	4	4	6	6	6	4	0	0	0	1	0	3	0	4	1	4	0	3	4	0	0	0	0	0	0	0	2	2	2
2	20	6	1	2	2	2	2	2	3	1	1	1	1	4	2	2	1	1	2	4	2	2	2	4	4	4	3	4	1	3	2	0	3	2	2	0	2	2	2	4	0	0	1	1	2	0	1	1	1
2	20	6	1	2	2	2	2	2	1	1	3	1	1	1	1	1	2	1	1	1	1	4	4	6	7	7	2	2	0	3	2	1	0	3	3	2	2	3	1	2	1	0	2	2	2	1	2	2	2
2	20	6	1	2	2	2	1	2	3	1	2	1	1	2	2	2	2	2	2	2	4	6	6	6	6	6	1	2	1	3	3	2	2	2	2	3	1	3	3	3	1	0	1	1	1	2	2	2	2
2	20	1	1	2	2	2	2	2	1	1	1	1	1	1	1	1	1	1	1	1	2	6	6	6	4	6	1	3	1	2	0	0	3	1	3	1	3	2	0	3	0	0	3	0	2	0	1	1	1
2	21	5	2	2	2	2	2	2	2	2	2	2	1	2	2	2	2	2	2	2	2	4	4	6	4	4	2	3	1	2	2	1	2	1	1	1	2	2	2	2	3	1	1	1	2	1	2	2	2
2	21	5	2	1	2	2	2	2	1	1	1	1	1	1	1	2	1	2	1	2	6	6	2	2	6	6	3	0	0	0	2	3	0	3	2	3	0	2	3	3	0	0	0	3	0	0	1	1	1
2	20	2	1	1	2	2	2	2	1	1	1	1	1	1	1	1	1	1	1	1	1	7	6	4	7	7	3	4	0	1	1	0	2	2	3	2	2	1	1	3	0	0	1	0	2	1	1	1	1
2	22	1	3	2	2	2	1	2	3	2	2	3	1	1	2	2	2	2	2	2	1	7	6	7	7	7	3	3	1	3	3	1	3	3	2	1	3	0	0	3	0	0	0	0	3	0	1	1	1
2	20	1	1	2	2	2	2	2	3	3	4	2	1	2	2	2	1	2	2	6	4	6	4	6	6	4	1	4	3	2	0	1	2	3	3	2	2	1	2	1	0	0	1	2	1	1	2	1	2
2	20	1	1	1	2	2	2	2	1	1	1	1	1	2	1	2	1	1	1	2	6	7	6	7	6	4	1	2	1	3	1	1	0	4	2	4	0	4	4	0	2	0	0	1	0	1	4	2	5
2	27	1	3	1	2	2	1	2	1	1	1	1	1	1	1	1	1	1	1	1	2	4	2	6	6	4	2	1	1	1	1	2	1	3	1	2	2	3	2	2	0	0	0	3	1	1	4	4	2
2	23	5	4	2	2	2	1	2	2	1	1	2	1	1	1	1	1	1	1	2	1	7	7	7	7	6	0	3	0	3	0	0	0	3	2	4	0	0	4	0	0	0	3	3	0	0	1	1	1
2	20	5	1	2	2	2	2	2	4	1	4	1	3	1	2	2	2	1	1	1	2	7	7	7	7	7	3	3	3	3	3	1	2	1	4	1	3	1	1	3	0	0	3	0	2	2	1	1	1
2	20	5	1	2	2	2	2	2	4	1	5	5	5	1	1	1	1	1	1	4	2	6	6	6	6	6	3	3	1	3	2	1	1	2	1	3	2	3	2	2	1	0	2	1	1	1	1	1	1
2	21	4	2	2	2	2	1	1	3	2	3	3	3	2	2	2	1	4	1	2	2	6	6	7	6	4	2	2	3	3	3	2	1	2	1	3	2	2	2	2	1	0	2	2	0	0	4	4	2
2	20	6	1	3	2	2	2	2	1	1	1	1	1	1	1	1	1	1	1	1	1	6	4	7	7	7	2	2	1	2	2	1	0	3	1	4	1	2	3	1	1	1	1	1	0	0	1	1	1
2	22	1	3	2	2	2	1	2	2	2	1	1	1	2	2	2	1	1	1	4	4	4	6	6	6	4	2	1	1	0	2	2	1	4	0	4	0	2	2	2	0	0	2	1	0	0	1	1	1
2	23	6	3	2	2	2	1	1	3	3	1	1	1	1	1	1	1	1	1	4	4	4	4	4	2	2	1	2	3	0	0	0	2	3	0	2	2	2	2	2	1	2	2	2	2	0	2	1	4
2	22	2	3	2	2	2	1	2	1	1	1	1	1	1	1	1	1	1	1	1	1	2	6	6	6	6	3	1	0	2	3	3	0	1	2	4	1	1	4	1	1	0	2	3	0	0	1	1	1
2	20	5	1	1	2	2	1	1	2	3	1	2	1	2	2	2	1	2	2	6	6	2	2	4	2	1	3	4	0	3	4	0	3	1	4	1	3	0	0	3	2	0	0	0	3	1	2	4	5
2	20	6	1	2	2	2	2	2	3	2	3	1	1	2	2	2	2	2	2	2	2	2	4	4	4	4	3	3	2	2	3	1	2	3	3	2	2	1	1	2	1	1	1	1	1	0	2	2	2
2	21	6	2	1	2	2	2	2	2	1	2	3	1	1	1	1	1	1	1	1	2	6	6	6	6	6	1	1	1	0	0	3	1	3	1	3	1	4	3	2	1	1	2	0	1	1	2	2	2
2	20	2	1	2	2	2	1	1	2	1	1	1	1	1	1	1	1	1	1	1	1	7	7	7	7	6	2	4	1	3	3	0	4	2	4	0	2	1	0	4	0	0	0	0	3	2	1	1	1
2	21	5	2	2	2	2	2	2	1	1	1	1	1	1	1	1	1	1	1	2	1	4	4	4	6	4	1	3	1	2	1	1	0	2	1	4	1	3	3	1	1	1	1	2	1	1	2	2	2
2	21	6	2	1	2	2	2	2	1	1	2	1	1	2	2	1	1	1	1	2	2	6	6	6	4	6	1	1	1	3	0	1	1	1	1	3	1	1	1	3	3	1	3	0	1	1	2	2	2
2	23	1	3	2	2	2	1	2	4	3	3	3	3	4	4	4	4	4	4	4	4	4	4	4	4	4	1	2	1	2	2	2	2	2	2	1	2	3	2	2	1	1	2	2	2	2	2	4	4
2	20	5	1	2	2	2	2	2	1	1	1	1	1	1	1	1	1	1	1	1	1	4	4	6	6	6	1	2	3	3	2	1	0	3	3	3	2	3	3	3	1	1	2	1	1	1	1	1	1
2	21	6	3	2	2	2	1	2	3	2	3	2	2	2	2	4	2	6	2	4	4	6	6	6	6	6	1	2	2	1	0	2	1	3	3	3	2	1	3	2	2	1	1	3	1	1	2	2	2
2	21	8	2	2	2	2	2	2	1	1	1	1	1	2	1	1	1	1	1	1	2	4	2	4	4	2	1	3	4	2	1	1	1	3	4	4	1	1	3	2	0	0	1	1	1	0	2	2	5
2	20	8	1	2	2	2	2	2	2	1	1	1	1	4	2	4	1	1	1	4	2	4	4	4	6	4	1	2	3	2	1	1	1	3	2	3	2	2	1	2	3	1	0	1	2	1	2	2	4
2	21	6	2	2	2	1	1	1	3	1	1	1	1	1	1	1	1	1	1	2	2	6	6	6	6	6	3	3	0	1	2	1	0	3	2	0	4	3	0	4	0	0	0	4	4	0	2	2	2
2	21	2	2	1	2	2	2	2	5	1	5	3	1	2	1	1	1	1	1	1	4	6	6	7	4	2	2	4	1	2	0	0	1	3	3	2	2	1	2	3	2	1	1	3	1	2	2	2	1
1	20	5	1	2	2	2	1	2	1	1	1	1	1	2	2	4	2	2	1	1	2	6	6	4	6	4	1	2	1	3	1	2	2	1	1	2	1	3	1	2	1	1	3	1	1	1	2	2	2
2	22	5	3	2	2	2	1	2	4	4	4	5	4	1	1	1	1	1	1	1	1	6	7	7	7	7	1	0	0	0	0	3	3	2	0	2	4	2	2	4	0	0	0	3	2	3	2	2	1
1	24	4	3	2	2	2	1	2	1	1	1	1	1	1	1	1	1	1	1	1	1	6	7	6	6	6	4	4	0	4	4	0	0	4	4	1	3	0	0	4	4	0	0	0	1	0	1	1	5
2	22	6	3	1	2	2	1	1	4	4	4	3	2	4	6	4	6	6	7	6	6	4	4	6	4	2	1	2	0	1	1	2	3	4	1	3	1	3	3	1	0	0	0	3	0	1	2	2	2
2	24	1	4	1	2	2	1	2	2	3	1	1	2	2	2	2	2	2	2	2	2	6	6	6	6	6	1	3	1	3	2	1	1	2	0	3	1	3	2	2	0	0	0	3	1	0	1	1	1
1	24	1	4	3	2	2	1	2	1	1	1	1	1	1	1	1	1	1	1	1	1	1	7	7	7	7	2	2	2	2	2	2	1	3	2	2	2	2	1	3	1	1	1	2	2	0	1	1	1
2	20	1	1	2	1	2	2	2	1	2	2	1	1	2	2	1	1	2	2	2	1	2	4	6	4	4	1	0	0	1	1	0	0	1	2	1	1	0	0	1	1	2	1	0	0	0	2	1	1
2	23	7	4	2	2	2	1	2	1	1	1	1	1	1	1	1	1	1	1	4	1	4	6	7	7	6	2	1	1	1	3	1	2	3	3	3	1	1	2	4	0	0	2	0	0	0	1	1	1
2	23	5	4	2	2	2	1	2	1	1	1	1	1	1	1	1	1	1	1	4	1	6	2	6	4	6	3	4	1	3	4	1	0	3	3	3	3	0	3	1	1	0	0	0	1	0	2	2	1
2	27	6	4	2	1	2	1	2	4	4	3	5	4	4	4	1	1	2	4	6	6	4	4	4	4	4	1	4	0	0	0	1	2	2	2	1	3	2	2	3	0	0	3	4	2	3	2	2	2
2	23	1	3	2	2	2	1	2	3	2	2	2	2	2	2	2	2	2	2	2	2	6	6	6	6	6	1	3	1	3	1	1	1	1	1	3	1	3	3	1	1	1	3	1	1	0	1	1	1
2	23	1	4	2	2	2	1	2	3	2	2	3	3	4	4	2	2	6	4	2	2	4	6	4	2	4	3	4	0	3	4	0	3	0	2	1	3	1	0	4	3	1	3	0	4	1	5	4	4
1	26	6	4	2	2	2	1	2	3	2	1	2	2	1	2	1	4	2	4	2	4	6	7	7	6	4	1	2	1	2	2	1	0	3	2	3	2	1	3	2	4	2	3	1	0	2	2	1	2
1	27	6	4	2	1	2	2	1	3	3	4	5	4	2	6	2	6	2	7	6	7	2	2	7	7	2	4	1	3	4	3	3	3	1	3	0	3	0	0	3	4	3	4	0	4	3	2	2	6
2	23	6	4	2	1	2	1	1	1	1	1	1	1	1	1	1	1	1	1	2	2	4	2	6	7	6	1	3	0	2	0	0	1	3	1	2	2	3	0	3	0	0	3	0	2	0	2	2	4
2	23	1	3	2	2	2	1	1	1	1	1	2	1	1	1	1	1	1	1	4	2	4	2	6	6	6	1	1	0	3	3	1	2	2	0	3	1	4	3	2	0	0	3	3	0	0	1	1	1
2	23	1	2	2	2	2	1	2	3	2	3	1	1	2	2	2	2	2	2	4	2	4	2	6	6	4	1	0	2	1	1	3	1	3	1	3	2	4	3	1	1	0	1	2	1	1	1	1	2
1	23	1	4	3	2	2	1	2	1	1	1	1	1	1	1	1	1	1	1	1	1	7	7	7	7	6	2	3	3	3	1	1	1	3	1	3	1	2	4	1	1	0	0	0	0	0	1	1	1
2	23	1	4	1	2	2	1	1	3	3	3	1	1	4	2	2	2	4	2	6	4	2	4	4	4	4	2	1	1	2	2	3	2	3	1	3	1	3	2	2	1	1	2	3	1	1	5	5	4
1	26	6	4	2	2	2	1	1	1	2	2	1	1	4	2	2	1	1	2	4	2	6	2	6	7	4	4	1	0	3	1	3	2	1	1	3	1	1	1	2	4	3	4	0	0	3	2	2	1
2	23	5	4	2	2	2	1	2	2	2	2	2	1	2	2	2	2	2	2	2	2	6	6	6	6	6	2	3	2	3	3	0	1	3	1	3	2	2	1	1	2	1	2	1	1	0	2	2	2
2	22	1	4	2	2	2	1	2	2	3	3	1	1	1	1	1	1	1	2	1	1	7	7	7	7	7	3	3	0	0	1	1	0	4	1	4	1	4	4	1	0	0	3	2	0	0	1	1	1
2	23	4	4	1	2	2	2	2	2	2	3	3	2	2	2	4	4	2	2	4	4	2	2	2	4	2	3	2	1	2	2	1	3	1	2	1	3	1	1	2	2	2	1	2	1	1	4	5	4
1	25	1	3	2	1	2	2	2	1	1	2	2	1	1	2	2	4	2	2	2	1	6	4	4	6	6	2	1	1	2	2	3	1	2	1	3	1	2	3	1	1	2	1	0	2	1	2	2	1
2	22	5	2	3	2	2	2	2	3	3	2	2	1	2	1	4	4	2	1	1	2	2	6	4	4	6	1	1	0	1	2	1	2	2	1	2	1	3	1	2	2	1	1	0	1	0	2	1	1
[truncated: 73 more columns]

## Sheet: coding book
[1]다음 문항은 일반적 특성입니다. 솔직하게 응답해주세요.	[1] The following questions are general characteristics. Please answer honestly.
1. 성별	1. Gender	① 남성 ② 여성		① Male ② Female
2. 나이	2. Age	Age (year)
3. 거주지	3. Residence	① 서울 ② 광역시 ③ 세종특별자치시 ④ 강원 ⑤ 경기 ⑥ 충청 ⑦ 전라 ⑧ 경상 ⑨ 제주				① Seoul ② Metropolitan City ③ Sejong Special Self-Governing City ④ Gangwon ⑤ Gyeonggi ⑥ Chungcheong ⑦ Jeolla ⑧ Gyeongsang ⑨ Jeju
4. 학년	4. Grade	1	2	3	4	1st	2nd	3rd	4th
5. 경제 상태	5. Economic Status	① 하 ② 중 ③ 상			Low	Middle	High
6. 가족 구성	6. Family composition	① 혼자 생활함 ② 최소 1명 이상과 함께 거주함			1.Living alone	2.Living with at least 2 people
7. COVID-19 확진 경험	7. Experience of confirmed COVID-19	① 유	② 무	① Yes	② No
8. COVID-19 검사를 받은 경험	8. Experience of being tested for COVID-19	① 유	② 무	① Yes	② No
9. 자가격리 경험	9. Self-isolation experience	① 유	② 무	① Yes	② No
[2]다음 문항은 자살 관련 질문입니다. 지난 한 달 동안의 경험을 토대로 있는 그대로 솔직하게 응답해주세요.	[2] The next question is about suicide. Please answer honestly and honestly based on your experiences over the past month.
1. 자살에 대한 생각을 해 본 적이 있다.	1. I have had thoughts of suicide.	not at all	Not like that	is average	generally yes	it really is
2. 최근에 죽고 싶다는 생각을 해 본 적이 있다.	2. Recently, I have had thoughts of wanting to die.	전혀 그렇지 않다	그렇지 않다	보통이다	대체로 그렇다	매우 그렇다
3. 누군가에게 자살하고 싶다는 말을 해본 적이 있다.	3. I have told someone that I want to commit suicide.	1	2	3	4	5
4. 내 삶이 자살로 끝날 것이라는 생각을 해본 적이 있다.	4. There have been times when I thought my life would end in suicide.
5. 자살하려고 시도를 해 본 적이 있다.	5. Have you ever attempted suicide?
[3] 다음 문항은 대인관계 관련 질문입니다. COVID-19 팬데믹 이후 본인의 상태를 토대로 있는 그대로 솔직하게 응답해주세요.	[3] The following questions are about interpersonal relationships. Please respond honestly and honestly based on your condition after the COVID-19 pandemic.
1. 요즘 내 주변 사람들에게는 내가 없는 것이 더 행복할 것이다.	1. People around me these days will be happier without me.	not at all	Not like that	is average	generally yes	it really is
2. 요즘 내 주변 사람들에게는 내가 사라지는 편이 나을 것이다.	2. To those around me these days, it would be better for me to disappear.	전혀 그렇지 않다	그렇지 않다	보통이다	대체로 그렇다	매우 그렇다
3. 요즘 난 주변의 사람들이 나를 벗어나고 싶을 것이라고 생각한다.	3. These days, I think people around me will want to get away from me.	1	2	3	4	5
4. 요즘 난 나의 죽음이 주변 사람들을 안도하게 할 것이라고 생각한다.	4. These days, I think my death will bring relief to those around me.
5. 요즘 난 내가 내 주변 사람들의 상황을 악화시키는 것 같다고 생각한다.	5. Lately I feel like I'm making things worse for the people around me.
6. 요즘 난 나가 사회에 짐이 된다고 생각한다.	6. These days, I think that I am a burden to society.
7. 요즘 나는 다른 사람들과 단절된 느낌이 든다.	7. These days, I feel disconnected from others.
8. 요즘 나는 모임에서 종종 외톨이 같다고 느낀다.	8. These days, I often feel like a loner at meetings.
9. 요즘 나는 다른 사람들과 가깝게 지낸다.	9. These days, I get close to other people.
10. 요즘 난 적어도 하루에 한 번 만족스러운 상호교류를 한다.	10. These days, I have satisfactory interactions at least once a day.
11. 요즘 내게는 관심을 가져주고 지지해 주는 많은 친구들이 있어서 다행이다.	11. I am fortunate to have many friends who care and support me these days.
12. 요즘 나는 힘들 때 의지할 수 있는 사람이 있다고 느낀다.	12. These days, I feel like I have someone I can turn to in times of trouble.
13. 요즘 다른 사람들은 나에 대해 관심을 갖는다.	13. These days, other people are interested in me.
[4] 다음 문항은 습득된 자살 잠재력과 관련된 질문입니다. COVID-19 팬데믹 이후 본인의 상태를 토대로 있는 그대로 솔직하게 응답해주세요.	4. The following questions relate to acquired suicidal potential. Please respond honestly and honestly based on your condition after the COVID-19 pandemic.
1. 다른 사람들이 무서워하는 것을 나는 무서워하지 않는다.	1. I am not afraid of what others are afraid of.	not at all	Not like that	is average	generally yes	it really is
2. 나는 내 피를 보는 것이 괴롭지 않다.	2. I don't mind seeing my blood.	전혀 그렇지 않다	그렇지 않다	보통이다	대체로 그렇다	매우 그렇다
3. 나는 부상의 위험 때문에 특정한 상황 (예, 운동)을 피한다.	3. I avoid certain situations (eg, exercise) because of the risk of injury.	1	2	3	4	5
4. 나는 대부분의 사람들보다 고통을 더 잘 참을 수 있다.	4. I can tolerate pain better than most people.
5. 사람들은 내가 겁이 없다고 이야기 한다.	5. People say I'm not afraid.
6. 피를 보는 것은 상당히 괴롭다.	6. Seeing blood is quite painful.
7. 내가 죽을 것이라는 사실은 나에게 영향을 주지 않는다.	7. The fact that I will die does not affect me.
8. 나는 죽을 때 느껴질 고통이 겁난다.	8. I am afraid of the pain I will feel when I die.
9. 과학 시간에 동물을 해부하는 것이 괴롭지 않았다.	9. It wasn't painful to dissect animals in science class.
10. 나는 죽는 것이 매우 두렵다.	10. I am very afraid to die.
11. 사람들이 죽음에 대해서 이야기 할 때 나는 겁나지 않는다.	11. I'm not scared when people talk about death.
12. 나는 시체를 보는 것이 무섭다.	12. I'm afraid to see a corpse.
13. 내 죽음을 상상하는 것은 나를 불안하게 한다.	13. Imagining my death makes me uneasy.
14. 나는 모두가 아는 바와 같이 삶의 끝이 죽음이라는 사실에 개의치 않는다.	14. I don't mind the fact that life ends with death as we all know.
15. 나는 격렬한 몸싸움을 하는 스포츠 게임을 보는 것이 좋다.	15. I like to watch sports games with intense body fights.
16. 운동경기에서 가장 좋아하는 부분은 선수들끼리 싸우는 것이다.	16. My favorite part of athletics is fighting between players.
17. 길을 가다가 누군가가 싸우는 것을 보면 구경하기 위해 멈춰선다.	17. If you see someone fighting along the way, stop to watch.
18. 나는 영화에서 폭력적인 부분이 나오면 눈을 감아버린다.	18. I close my eyes when there is a violent part in a movie.
19. 나는 죽는 것이 전혀 두렵지 않다.	19. I am not afraid of dying at all.
20. 내가 원하면 난 스스로 죽일 수 있다. (만약 당신이 스스로를 죽이고 싶은 상태가 아니라고 하더라도 이 질문에 답해주세요.)	20. I can kill myself if I want. (Answer this question even if you are not in a state where you want to kill yourself.)
[5] 다음 문항은 초기부적응도식 척도와 관련된 질문입니다. 각 문항을 읽고 자신을 얼마나 잘 묘사하고 있는지에 따라 응답하십시오. 정답이나 오답은 없습니다. 그저 저는 여러분이 평소에 생각하고 느끼는 것에 관심이 있습니다. 평소 마음속으로 어떻게 생각했는지 자신의 현재 신념과 경험에 따라 응답해주시고 한 문항도 빠짐없이 답변해주시면 감사하겠습니다.	[5] The following questions are related to the initial maladjustment scheme scale. Read each statement and respond according to how well you describe yourself. There is no right or wrong answer. I'm just interested in what you usually think and feel. We would appreciate it if you could answer each question according to your current beliefs and experiences about what you normally thought in your h…
1. 나를 보살펴주거나, 고민을 나누거나, 내게 일어나는 일들에 대해 진심으로 걱정해주는 사람이 없었다.	1. There was no one to look after me, share my concerns, or genuinely care about what was happening to me.	not at all	Not like that	is average	generally yes	it really is
2. 나를 따뜻하게 대하고, 감싸주고, 애정을 보여주는 사람이 없었다.	2. There was no one to treat me warmly, to embrace me, or to show affection.	전혀 그렇지 않다	그렇지 않다	보통이다	대체로 그렇다	매우 그렇다
3. 내가 누군가에게 특별한 존재라고 느꼈던 적이 없다.	3. I never felt that I was special to anyone.	1	2	3	4	5
4. 진정으로 나에게 귀를 기울이거나 나를 이해해주거나 내 진정한 욕구와 감정에 공감해주는 사람이 없다.	4. No one really listens to me, understands me, or sympathizes with my real needs and feelings.
5. 어떻게 해야 할지 확신이 서지 않을 때 내게 좋은 충고를 해주거나 방향을 제시해줄 믿음직한 사람이 없다.	5. When I'm not sure what to do, I don't have someone I can trust to give me good advice or direction.
6. 나와 가까운 사람들이 나를 떠날까 두려워 그들에게 매달리게 된다.	6. I cling to people close to me for fear of leaving me.
7. 나는 주변사람들을 잃을까봐 걱정이 된다. 내게는 그들이 너무 필요하기 때문이다.	7. I am afraid of losing people around me. Because I need them so much.
8. 내가 가깝다고 느끼는 사람들이 나를 떠나거나 버릴 것 같아서 걱정이 된다.	8. I worry that people I feel close to will leave or abandon me.
9. 좋아하는 사람이 내게서 멀어지려 한다고 느끼면 필사적으로 매달리게 된다.	9. When I feel that the person I like is moving away from me, I desperately cling to it.
10. 때때로 나는 사람들이 떠나 버릴까봐 너무 두려워서 그들을 쫓아버린다.	10. Sometimes I chase people away because I am so afraid they will leave.
11. 사람들이 날 이용할 것이라고 느낀다.	11. I feel that people will use me.
12. 나는 다른 사람들 앞에서 경계를 풀 수 없다. 그렇게 안하면 그들이 나를 의도적으로 해칠 것이라 생각된다.	12. I can't loose my boundaries in front of other people. If I don't, I think they will intentionally harm me.
13. 누군가 나를 배신하는 건 시간문제다.	13. It is only a matter of time before someone betrays me.
14. 나는 다른 사람의 호의나 친절이 있을 때 진정한 동기나 속셈을 의심하는 편이다.	14. I tend to doubt the true motives or intentions of others when there is favor or kindness.
15. 나는 종종 사람들의 숨은 의도를 찾는다.	15. I often look for people's hidden intentions.
16. 나는 어느 곳에서든 잘 어울리지 못한다.	16. I don't get along well anywhere.
17. 나는 다른 사람들과는 근본적으로 뭔가가 어긋나는 것 같다.	17. I feel fundamentally at odds with other people.
18. 나는 어디에도 소속되지 않은 외로운 사람이다.	18. I am a lonely person who does not belong anywhere.
19. 다른 사람들로부터 소외되어 있다는 느낌이 든다.	19. I feel alienated from others.
20. 나는 무리에 끼지 못하고 바깥에서 맴돈다는 느낌이 든다.	20. I feel like I'm out of the crowd and hanging out.
21. 내 결점을 알고 나면, 아무도 나를 사랑해주지 않을 것 같다.	21. After I know my flaws, I don't think anyone will love me.
22. 진짜 내 모습을 알게 된다면, 아무도 나를 가까이 하지 않을 것 같다.	22. If I knew the real me, I don't think anyone would come close to me.
23. 나는 남들에게 사랑받거나, 관심받거나, 존중받을만한 가치가 없는 사람이다.	23. I am not worthy of being loved, cared for, or respected by others.
24. 나에게는 사랑 받을만한 구석이 없다는 느낌이 든다.	24. I feel like I have no place to be loved.
25. 성격적인 결함 때문에 수용받기 힘든 나이기에 사람들에게 나 자신을 드러내기란 무척 힘든 일이다.	25. It is very difficult for me to reveal myself to people because I am at an unacceptable age because of my personality flaws.
26. 일이나 성취 면에서 나는 남들에 비해 능력이 뒤쳐진다.	26. In terms of work and achievements, I lag behind others in my abilities.
27. 성취 면에서 보자면 나는 무능하다.	27. In terms of achievement, I am incompetent.
28. 대부분 다른 사람들은 일과 성취 영역에서 나보다 능력이 뛰어난 것 같다.	28. Most other people seem to be better than me in the areas of work and achievement.
29. 일을 할 때 내가 발휘하는 재능은 남들에 비하면 보잘 것 없다.	29. The talents I display when I work are insignificant compared to others.
30. 나는 남들에 비해 똑똑하지 못한 것 같다.	30. I don't think I'm smart compared to others.
31. 혼자서는 일상생활에서 부딪히는 난관을 헤쳐 나갈 자신이 없다.	31. I do not have the confidence to overcome the difficulties I face in my daily life alone.
32. 평상시 생활하는 모습을 보면 나는 의존적인 사람인 것 같다.	32. Looking at my normal life, I seem to be a dependent person.
33. 나는 세상살이에 대한 지식이 부족한 편이다.	33. I do not have enough knowledge about life in the world.
34. 일상생활에서 내가 내리는 판단은 믿을게 못된다.	34. The judgments I make in my daily life are unreliable.
35. 일상적인 문제들을 해결할 수 있는 능력이 과연 내게 있는지 의문스럽다.	35. I wonder if I have the ability to solve everyday problems.
36. 무언가 안 좋은 일이 일어날 것 같은 느낌을 떨칠 수가 없다.	36. I can't shake the feeling that something bad is about to happen.
37. 언제라도 재난 (자연적, 범죄적, 경제적, 또는 의료적)이 일어날 수 있다고 느낀다.	37. I feel that a disaster (natural, criminal, economic, or medical) can happen at any time.
38. 나는 누군가로부터 공격당할 것 같아 걱정이다.	38. I am afraid that someone will attack me.
39. 가진 돈을 다 날리고 알거지 신세가 되면 어떻게 하나 걱정된다.	39. I'm worried about what to do if I lose all my money and I'm in trouble.
40. 의사는 아무런 문제도 없다고 하지만, 내 몸에 심각한 병을 키우고 있는 건 아닌지 걱정된다.	40. The doctor says there are no problems, but I am worried that I am developing a serious disease in my body.
41. 내 또래의 다른 사람들과 달리, 나는 부모로부터 독립되어 있지 않고 지나치게 의존적이다.	41. Unlike others my age, I am not independent of my parents and I am overly dependent.
42. 부모와 나는 각자의 생활과 문제들에 지나치게 관여하는 경향이 있다.	42. My parents and I tend to be overly involved in our own lives and problems.
43. 사소한 것까지 같이 나누지 않으면, 부모와 나는 서로에 대해 배신감이나 죄책감을 느낄 것 같다.	43. If we do not share even the smallest details, my parents and I are likely to feel betrayed or guilty towards each other.
44. 나 스스로의 삶을 살기보다는 부모가 내 삶을 대신 사는 것 같은 기분이 들곤 한다.	44. I often feel like my parents are living my life for me rather than living my own life.
45. 나는 부모와 너무 뒤 얽혀 있어서 나라는 사람이 누구인지, 내가 원하는 것이 무엇인지 정말 헷갈릴 때가 많다.	45. I am so intertwined with my parents that I often get really confused about who I am and what I want.
46. 내 마음대로 했다가는 문제만 생길 것 같은 기분이다.	46. ​​I feel like there will only be problems if I do it my way.
47. 상대방이 원하는 대로 해주지 않으면, 어떤 방식으로든지 괴롭힘, 따돌림을 당할 것 같은 기분이 든다.	47. I feel like I am being harassed or bullied in some way if I do not do what the other person wants me to do.
48. 사람들과의 관계에서 상대방에게 우선권을 양보할 수 밖에 없다.	48. You have no choice but to yield your priority to the other person in your relationships with people.
49. 늘 다른 사람의 선택권을 따라왔기 때문에 정작 스스로는 뭘 어떻게 해야 하는지 모르겠다.	49. I don't know what to do on my own because I've always followed other people's choices.
50. 사람들에게 내 권리와 감정을 존중하고 배려하도록 요구하는 것이 매우 어렵다.	50. It is very difficult to ask people to respect and be considerate of my rights and feelings.
51. 가까운 사람들은 결국 내가 돌봐야 하는 처지에 놓이게 되는 경우가 많다.	51. People close to me often end up in a situation where I have to take care of them.
52. 나는 자신보다는 다른 사람을 더 많이 생각하기 때문에 좋은 사람이다.	52. I am a good person because I think of others more than myself.
53. 나는 타인을 배려하는 일로 너무 바빠서 내 자신을 위한 시간은 거의 없다.	53. I am so busy with caring for others that I have very little time for myself.
54. 나는 항상 모든 사람들의 문제에 귀 기울여 주는 사람이다.	54. I am a person who always listens to everyone's problems.
55. 다른 사람들 보기에 내가 타인을 위해서는 많이 일하지만 나를 위해서는 충분히 일하지 못한다고 본다.	55. Others see that I work a lot for others but not enough for myself.
56. 나는 다른 사람의 시선을 너무 의식하기 때문에 타인에게 긍정적인 감정을 표현하지 못한다.	56. I am not able to express positive emotions to others because I am too conscious of their gaze.
57. 타인에게 내 감정을 표현하는 것이 힘들다.	57. It is difficult for me to express my feelings to others.
58. 나는 따뜻하고 자발적인 사람이 되는 것이 힘들다.	58. I have a hard time being a warm and spontaneous person.
59. 나는 자신을 너무 통제해서 사람들은 나를 냉정하다고 생각한다.	59. I control myself so much that people think I am cold.
60. 사람들은 나를 정서적으로 불안정한 것으로 본다.	60. People see me as emotionally unstable.
61. 내가 하는 모든 일에 최선을 다해야 한다. 최선을 다하지 않는 것을 받아들일 수 없다.	61. I must do my best in everything I do. I can't accept not doing my best.
62. 나는 최선을 다하려고 노력한다. 그래서 나는 '충분해'라는 말에 만족할 수 없다.	62. I try to do my best. So I can't be satisfied with the word 'enough'.
63. 나는 남의 일, 행동 등에 대한 모든 책임을 져야 한다.	63. I must take full responsibility for the work and actions of others.
64. 나는 성취 달성과 일을 해내기 위하여 지속적으로 압력을 받고 있는 것처럼 느낀다.	64. I feel like I am constantly under pressure to achieve achievements and get things done.
65. 나는 쉽게 의무에서 해방될 수 없고, 내 실수를 용서할 수 없다.	65. I cannot easily release myself from duty, and I cannot forgive my mistakes.
66. 내가 타인으로부터 무언가를 원할 때 '아니오'라는 대답을 받아들이기 매우 어렵다.	66. It is very difficult for me to accept 'no' when I want something from others.
67. 나는 특별한 사람이어서 다른 사람들에게나 가해지는 어떠한 제한을 받아들일 필요가 없다.	67. I am a special person, so I do not have to accept any restrictions placed on others.
68. 강요를 당하거나 원하는 것을 방해 받게되면 정말이지 참을 수가 없다.	68. I really can't stand it when I'm forced to do what I want or get in the way of what I want.
69. 나는 다른 사람들이 따르는 통상적인 규칙이나 관습을 따르지 않아도 된다.	69. I am not required to follow the usual rules or customs of others.
70. 다른 사람들이 하는 것에 비하면, 내가 하는 일이 훨씬 더 값어치가 있다.	70. What I do is worth far more than what other people do.
71. 지루한 일들은 끝까지 참고 해낼 수 없을 것 같다.	71. It seems that boring tasks cannot be endured until the end.
72. 목표에 이를 수 없을 것 같으면, 나는 쉽게 좌절하고 포기해버린다.	72. When it seems impossible to reach my goals, I get frustrated and give up easily.
73. 먼 훗날의 목표를 이루기 위해 지금 당장 눈앞의 만족이나 즐거움을 참아내기가 매우 어렵다.	73. It is very difficult to put up with immediate satisfaction or pleasure right now in order to achieve a distant future goal.
74. 신나거나 즐겁지 않는 일은 득이 되는 일이라도 참고 하기가 힘들다.	74. It is difficult to bear with things that are not exciting or enjoyable, even if they are beneficial.
75. 나는 나의 해결책을 스스로 신뢰할 수 없다.	75. I cannot trust myself in my solution.
COVID-19기간동안 자살시도를 한 경험이 있다.	Have you ever attempted suicide during COVID-19?	① 유	② 무	① Yes	② No
